# Supplementary material for: Mechanisms of far-red light-mediated dampening of defense against Botrytis cinerea in tomato leaves
Source: Plant Physiol. 2021 Jul 24;187(3):1250–66. doi: 10.1093/plphys/kiab354 (PMC8566310; doi:10.1093/plphys/kiab354)
Supplement: kiab354_Supplementary_Data [file kiab354_supplementary_data.zip]

Archive with 2 entries (2 files):
- 20210610_Revise_SUPPLEMENTAL METHODS AND FIGURESFINAL.pdf
- Supplemental_datasets_S1_to_S8.xlsx
