# Supplementary material for: Mechanisms of far-red light-mediated dampening of defense against Botrytis cinerea in tomato leaves
Source: Plant Physiol. 2021 Jul 24;187(3):1250–66. doi: 10.1093/plphys/kiab354 (PMC8566310; doi:10.1093/plphys/kiab354)
Supplement: kiab354_Supplementary_Data [file kiab354_supplementary_data.zip › Supplemental_datasets_S1_to_S8.xlsx]

## Sheet: S1_Metadata
Dataset S1: RNA-sequencing sample description (Metadata)
Library name	Replicate	Light condition	Infection	Timepoint (hpi)	Barcode sequence e.g. ATGCCA	Index Description e.g. TruSeq99	Sample description
Sarah-01	1	CT	Mock	0	ATGATTGA	ILLSINHA01	CT_Mock _0hpi_rep1
Sarah-02	1	FR	Mock	0	GACTGCCT	ILLSINHA02	FR_Mock _0hpi_rep1
Sarah-03	1	CT	B.c.	0	GCTATTCT	ILLSINHA03	CT_B.c._0hpi_rep1
Sarah-04	1	FR	B.c.	0	AGCGTTAC	ILLSINHA04	FR_B.c._0hpi_rep1
Sarah-05	1	CT	Mock	6	GTGCTACA	ILLSINHA05	CT_Mock _6hpi_rep1
Sarah-06	1	FR	Mock	6	CGTGGTGC	ILLSINHA06	FR_Mock _6hpi_rep1
Sarah-07	1	CT	B.c.	6	AACGAGTC	ILLSINHA07	CT_B.c._6hpi_rep1
Sarah-08	1	FR	B.c.	6	ATAGTATG	ILLSINHA08	FR_B.c._6hpi_rep1
Sarah-09	2	CT	Mock	0	TCGGTTGG	ILLSINHA09	CT_Mock _0hpi_rep2
Sarah-10	2	FR	Mock	0	ATGTTGCG	ILLSINHA10	FR_Mock _0hpi_rep2
Sarah-11	2	CT	B.c.	0	CGTGTGTT	ILLSINHA11	CT_B.c._0hpi_rep2
Sarah-12	2	FR	B.c.	0	GTATCTCG	ILLSINHA12	FR_B.c._0hpi_rep2
Sarah-13	2	CT	Mock	6	CTTGAACT	ILLSINHA13	CT_Mock _6hpi_rep2
Sarah-14	2	FR	Mock	6	AATCACCT	ILLSINHA14	FR_Mock _6hpi_rep2
Sarah-15	2	CT	B.c.	6	CGGCGATG	ILLSINHA15	CT_B.c._6hpi_rep2
Sarah-16	2	FR	B.c.	6	GATGTGCC	ILLSINHA16	FR_B.c._6hpi_rep2
Sarah-17	3	CT	Mock	0	TGCTCATG	ILLSINHA17	CT_Mock _0hpi_rep3
Sarah-18	3	FR	Mock	0	TTAGCCAG	ILLSINHA18	FR_Mock _0hpi_rep3
Sarah-19	3	CT	B.c.	0	CCTGGAAG	ILLSINHA19	CT_B.c._0hpi_rep3
Sarah-20	3	FR	B.c.	0	CCATCAGG	ILLSINHA20	FR_B.c._0hpi_rep3
Sarah-21	3	CT	Mock	6	CGGCAGAT	ILLSINHA21	CT_Mock _6hpi_rep3
Sarah-22	3	FR	Mock	6	TCGATATC	ILLSINHA22	FR_Mock _6hpi_rep3
Sarah-23	3	CT	B.c.	6	TCATGCTG	ILLSINHA23	CT_B.c._6hpi_rep3
Sarah-25	4	CT	Mock	0	GCCTGAAC	ILLSINHA25	CT_Mock _0hpi_rep4
Sarah-26	4	FR	Mock	0	ACATCTTA	ILLSINHA26	FR_Mock _0hpi_rep4
Sarah-27	4	CT	B.c.	0	GTGGCTGA	ILLSINHA27	CT_B.c._0hpi_rep4
Sarah-28	4	FR	B.c.	0	TTGCTTAT	ILLSINHA28	FR_B.c._0hpi_rep4
Sarah-29	4	CT	Mock	6	AACAGGCG	ILLSINHA29	CT_Mock _6hpi_rep4
Sarah-30	4	FR	Mock	6	CGCAACCG	ILLSINHA30	FR_Mock _6hpi_rep4
Sarah-31	4	CT	B.c.	6	ACGCCGAG	ILLSINHA31	CT_B.c._6hpi_rep4
Sarah-32	4	FR	B.c.	6	CGGTTACC	ILLSINHA32	FR_B.c._6hpi_rep4
Sarah-33	1	CT	Mock	12	GGTCAATT	ILLSINHA33	CT_Mock _12hpi_rep1
Sarah-34	1	FR	Mock	12	GCGTACAT	ILLSINHA34	FR_Mock _12hpi_rep1
Sarah-35	1	CT	B.c.	12	CTACATGC	ILLSINHA35	CT_B.c._12hpi_rep1
Sarah-36	1	FR	B.c.	12	TTGAGGAG	ILLSINHA36	FR_B.c._12hpi_rep1
Sarah-37	1	CT	Mock	18	GAATCAAT	ILLSINHA37	CT_Mock _18hpi_rep1
Sarah-38	1	FR	Mock	18	TCCTCGGT	ILLSINHA38	FR_Mock _18hpi_rep1
Sarah-39	1	CT	B.c.	18	GCGCATTC	ILLSINHA39	CT_B.c._18hpi_rep1
Sarah-40	1	FR	B.c.	18	ATAAGAAC	ILLSINHA40	FR_B.c._18hpi_rep1
Sarah-41	2	CT	Mock	12	TACCATTG	ILLSINHA41	CT_Mock _12hpi_rep2
Sarah-42	2	FR	Mock	12	TCGAATCG	ILLSINHA42	FR_Mock _12hpi_rep2
Sarah-43	2	CT	B.c.	12	TCCGCTCA	ILLSINHA43	CT_B.c._12hpi_rep2
Sarah-44	2	FR	B.c.	12	GTTGGATA	ILLSINHA44	FR_B.c._12hpi_rep2
Sarah-45	2	CT	Mock	18	CCGGTGCT	ILLSINHA45	CT_Mock _18hpi_rep2
Sarah-46	2	FR	Mock	18	GTTGTCGG	ILLSINHA46	FR_Mock _18hpi_rep2
Sarah-47	2	CT	B.c.	18	ACTTAACC	ILLSINHA47	CT_B.c._18hpi_rep2
Sarah-48	2	FR	B.c.	18	TGTCCGGA	ILLSINHA48	FR_B.c._18hpi_rep2
Sarah-49	3	CT	Mock	12	TTCTGACG	ILLSINHA49	CT_Mock _12hpi_rep3
Sarah-50	3	FR	Mock	12	AGACACGG	ILLSINHA50	FR_Mock _12hpi_rep3
Sarah-51	3	CT	B.c.	12	TGACTAGT	ILLSINHA51	CT_B.c._12hpi_rep3
Sarah-52	3	FR	B.c.	12	CACGGCTG	ILLSINHA52	FR_B.c._12hpi_rep3
Sarah-53	3	CT	Mock	18	GAGAAGGT	ILLSINHA53	CT_Mock _18hpi_rep3
Sarah-54	3	FR	Mock	18	TTACACTA	ILLSINHA54	FR_Mock _18hpi_rep3
Sarah-55	3	CT	B.c.	18	TCTAACTT	ILLSINHA55	CT_B.c._18hpi_rep3
Sarah-56	3	FR	B.c.	18	AGTGCATC	ILLSINHA56	FR_B.c._18hpi_rep3
Sarah-57	4	CT	Mock	12	GCAAGGCA	ILLSINHA57	CT_Mock _12hpi_rep4
Sarah-58	4	FR	Mock	12	CATAGATT	ILLSINHA58	FR_Mock _12hpi_rep4
Sarah-59	4	CT	B.c.	12	ACCAGCGC	ILLSINHA59	CT_B.c._12hpi_rep4
Sarah-60	4	FR	B.c.	12	GATCCTTG	ILLSINHA60	FR_B.c._12hpi_rep4
Sarah-61	4	CT	Mock	18	CTACGGCG	ILLSINHA61	CT_Mock _18hpi_rep4
Sarah-62	4	FR	Mock	18	TGTTATCA	ILLSINHA62	FR_Mock _18hpi_rep4
Sarah-63	4	CT	B.c.	18	GACGGTAG	ILLSINHA63	CT_B.c._18hpi_rep4
Sarah-64	4	FR	B.c.	18	CCACCTCT	ILLSINHA64	FR_B.c._18hpi_rep4
Sarah-65	1	CT	Mock	24	AGTATACT	ILLSINHA65	CT_Mock _24hpi_rep1
Sarah-66	1	FR	Mock	24	TCAACGTG	ILLSINHA66	FR_Mock _24hpi_rep1
Sarah-67	1	CT	B.c.	24	ACTCAGGT	ILLSINHA67	CT_B.c._24hpi_rep1
Sarah-68	1	FR	B.c.	24	CAGAACGC	ILLSINHA68	FR_B.c._24hpi_rep1
Sarah-69	1	CT	Mock	30	GTCAGGTT	ILLSINHA69	CT_Mock _30hpi_rep1
Sarah-70	1	FR	Mock	30	AGGTATTC	ILLSINHA70	FR_Mock _30hpi_rep1
Sarah-71	1	CT	B.c.	30	AATTGCGG	ILLSINHA71	CT_B.c._30hpi_rep1
Sarah-72	1	FR	B.c.	30	GTAGAGAT	ILLSINHA72	FR_B.c._30hpi_rep1
Sarah-73	2	CT	Mock	24	GGTCGTAT	ILLSINHA73	CT_Mock _24hpi_rep2
Sarah-74	2	FR	Mock	24	TTAGGTCT	ILLSINHA74	FR_Mock _24hpi_rep2
Sarah-75	2	CT	B.c.	24	GATGACAA	ILLSINHA75	CT_B.c._24hpi_rep2
Sarah-76	2	FR	B.c.	24	TAACGGTC	ILLSINHA76	FR_B.c._24hpi_rep2
Sarah-77	2	CT	Mock	30	GTCAACAA	ILLSINHA77	CT_Mock _30hpi_rep2
Sarah-78	2	FR	Mock	30	CAAGATAT	ILLSINHA78	FR_Mock _30hpi_rep2
Sarah-79	2	CT	B.c.	30	CTATTCTT	ILLSINHA79	CT_B.c._30hpi_rep2
Sarah-80	2	FR	B.c.	30	GGCTAGGC	ILLSINHA80	FR_B.c._30hpi_rep2
Sarah-81	3	CT	Mock	24	CATCTTCA	ILLSINHA81	CT_Mock _24hpi_rep3
Sarah-82	3	FR	Mock	24	GTGACATG	ILLSINHA82	FR_Mock _24hpi_rep3
Sarah-83	3	CT	B.c.	24	TGCCGTCC	ILLSINHA83	CT_B.c._24hpi_rep3
Sarah-84	3	FR	B.c.	24	CACACGTA	ILLSINHA84	FR_B.c._24hpi_rep3
Sarah-85	3	CT	Mock	30	TAGACACC	ILLSINHA85	CT_Mock _30hpi_rep3
Sarah-86	3	FR	Mock	30	ATTCATAG	ILLSINHA86	FR_Mock _30hpi_rep3
Sarah-87	3	CT	B.c.	30	TCACCTAC	ILLSINHA87	CT_B.c._30hpi_rep3
Sarah-88	3	FR	B.c.	30	TAGTAAGG	ILLSINHA88	FR_B.c._30hpi_rep3
Sarah-89	4	CT	Mock	24	GGTTCGCT	ILLSINHA89	CT_Mock _24hpi_rep4
Sarah-90	4	FR	Mock	24	ACTATCAC	ILLSINHA90	FR_Mock _24hpi_rep4
Sarah-91	4	CT	B.c.	24	CGCTCCAC	ILLSINHA91	CT_B.c._24hpi_rep4
Sarah-92	4	FR	B.c.	24	GCCGAATG	ILLSINHA92	FR_B.c._24hpi_rep4
Sarah-93	4	CT	Mock	30	CGCGATTA	ILLSINHA93	CT_Mock _30hpi_rep4
Sarah-94	4	FR	Mock	30	AAGAGCAT	ILLSINHA94	FR_Mock _30hpi_rep4
Sarah-95	4	CT	B.c.	30	TCTGCCGC	ILLSINHA95	CT_B.c._30hpi_rep4
Sarah-96	4	FR	B.c.	30	TCTCTCCG	ILLSINHA96	FR_B.c._30hpi_rep4

## Sheet: S2_Description
Dataset S2: Gene ontology enrichment based on ANOVA (one, two or three factors)
ABBREVIATION
L	Light, including WL and WL+FR-treated samples
I	Infection, including mock and Botrytis-infected samples
T	Time, including all the timepoints (0, 6, 12, 18, 24 and 30 hours)
Genes in GO term	Total number of genes in the GO term
DEGs in GO	Number of genes in differentially expressed genes (DEG) group
p.value	p. value for enrichment
SHEET	DESCRIPTION
S2_ANOVA (L)	One-factor ANOVA indicating GO categories and gene IDs affected by light
S2_ANOVA (I)	One-factor ANOVA indicating GO categories and gene IDs affected by infection
S2_ANOVA (T)	One-factor ANOVA indicating GO categories and gene IDs affected by time
S2_ANOVA LxT	Two-factor ANOVA indicating GO categories and gene IDs affected by both light and time factors
S2_ANOVA LxI	Two-factor ANOVA indicating GO categories and gene IDs affected by both light and infection factors
S2_ANOVA IxT	Two-factor ANOVA indicating GO categories and gene IDs affected by both infection and time factors
S2_ANOVA LxIxT	Three-factor ANOVA indicating GO categories and gene IDs affected by all factors (light, infection and time)

## Sheet: S2_Anova.light (L)
GOid	GOtype	Desc	Genes in GO term	DEGs in GO	p.value	geneIDs.in.go
GO:0005685	cellular_component	U1 snRNP	4	4	0	Solyc01g067830.3;Solyc03g093160.3;Solyc05g056290.3;Solyc06g008860.3
GO:0009538	cellular_component	photosystem I reaction center	10	10	0	Solyc02g069450.3;Solyc02g069460.3;Solyc03g120640.3;Solyc06g054260.1;Solyc06g066640.3;Solyc06g082940.3;Solyc06g082950.3;Solyc06g083680.3;Solyc09g063130.3;Solyc12g044280.2
GO:0042132	molecular_function	fructose 1,6-bisphosphate 1-phosphatase activity	5	5	0	Solyc01g106010.3;Solyc04g071340.4;Solyc09g011810.3;Solyc10g086730.2;Solyc12g056530.2
GO:0009765	biological_process	photosynthesis, light harvesting	30	29	6.90808e-19	Solyc01g105030.3;Solyc01g105050.3;Solyc02g070940.1;Solyc02g070950.1;Solyc02g070970.1;Solyc02g070980.1;Solyc02g070990.1;Solyc02g071000.1;Solyc02g071010.1;Solyc02g071030.2;Solyc03g005760.1;Solyc03g005770.3;Solyc03g005780.3;Solyc03g115900.3;Solyc05g056050.3;Solyc05g056070.3;Solyc06g063370.3;Solyc06g069730.3;Solyc07g022900.3;Solyc07g047850.3;Solyc07g063600.3;Solyc08g067320.2;Solyc09g014520.3;Solyc10g…
GO:0009523	cellular_component	photosystem II	27	20	1.16471e-08	Solyc01g087040.2;Solyc01g106090.3;Solyc02g065400.3;Solyc02g079950.3;Solyc03g114930.3;Solyc05g007780.3;Solyc05g025600.1;Solyc06g065490.3;Solyc06g084045.1;Solyc07g032640.2;Solyc07g044860.3;Solyc07g066310.3;Solyc09g064500.3;Solyc09g064580.2;Solyc09g065910.2;Solyc10g006530.3;Solyc10g054420.2;Solyc10g077120.2;Solyc11g008480.2;Solyc12g094720.2
GO:0009654	cellular_component	photosystem II oxygen evolving complex	19	15	9.23973e-08	Solyc01g087040.2;Solyc01g106090.3;Solyc02g065400.3;Solyc02g079950.3;Solyc03g114930.3;Solyc05g007780.3;Solyc06g065490.3;Solyc07g032640.2;Solyc07g044860.3;Solyc07g066310.3;Solyc09g064500.3;Solyc10g006530.3;Solyc10g054420.2;Solyc11g008480.2;Solyc12g094720.2
GO:0003824	molecular_function	catalytic activity	770	249	6.66253e-07	Solyc01g005000.3;Solyc01g007910.3;Solyc01g007920.2;Solyc01g008290.3;Solyc01g028900.3;Solyc01g059880.3;Solyc01g060180.3;Solyc01g065700.3;Solyc01g066870.3;Solyc01g067750.3;Solyc01g067890.3;Solyc01g079240.3;Solyc01g080280.3;Solyc01g080460.3;Solyc01g087290.3;Solyc01g087300.3;Solyc01g088160.3;Solyc01g091520.3;Solyc01g094280.3;Solyc01g097340.3;Solyc01g098590.3;Solyc01g100020.3;Solyc01g100040.3;Solyc01g…
GO:0019898	cellular_component	extrinsic component of membrane	17	13	1.06118e-06	Solyc01g087040.2;Solyc01g106090.3;Solyc02g065400.3;Solyc02g079950.3;Solyc03g114930.3;Solyc05g007780.3;Solyc06g065490.3;Solyc07g032640.2;Solyc07g044860.3;Solyc10g006530.3;Solyc10g054420.2;Solyc11g008480.2;Solyc12g094720.2
GO:0055114	biological_process	oxidation-reduction process	943	296	1.21118e-06	Solyc01g006290.3;Solyc01g006510.3;Solyc01g006560.3;Solyc01g006565.1;Solyc01g008290.3;Solyc01g009310.3;Solyc01g011510.3;Solyc01g028805.1;Solyc01g058030.2;Solyc01g058520.3;Solyc01g067620.3;Solyc01g067750.3;Solyc01g079090.3;Solyc01g087250.3;Solyc01g087290.3;Solyc01g087300.3;Solyc01g088160.3;Solyc01g088400.3;Solyc01g090180.3;Solyc01g091320.3;Solyc01g093990.3;Solyc01g094070.3;Solyc01g094200.3;Solyc01g…
GO:0015979	biological_process	photosynthesis	79	38	2.1997e-06	Solyc01g087040.2;Solyc01g087520.3;Solyc01g106090.3;Solyc02g065400.3;Solyc02g069450.3;Solyc02g069460.3;Solyc02g079950.3;Solyc03g114930.3;Solyc03g115980.1;Solyc03g120640.3;Solyc05g007780.3;Solyc05g025600.1;Solyc06g054260.1;Solyc06g065490.3;Solyc06g066640.3;Solyc06g082940.3;Solyc06g082950.3;Solyc06g083680.3;Solyc06g084045.1;Solyc07g032640.2;Solyc07g044860.3;Solyc07g054820.3;Solyc07g066150.1;Solyc07g…
GO:0045454	biological_process	cell redox homeostasis	104	46	4.94158e-06	Solyc01g008130.3;Solyc01g067460.2;Solyc01g079820.3;Solyc01g100320.3;Solyc01g100650.3;Solyc02g079960.3;Solyc02g084710.3;Solyc03g115870.3;Solyc04g064930.3;Solyc04g078910.3;Solyc04g080850.3;Solyc04g081740.3;Solyc04g081900.3;Solyc05g005460.3;Solyc05g006830.3;Solyc05g006860.3;Solyc05g006870.3;Solyc05g018700.3;Solyc05g053100.3;Solyc05g053300.3;Solyc05g056300.3;Solyc06g005260.3;Solyc06g005940.3;Solyc06g…
GO:0008152	biological_process	metabolic process	552	180	1.25023e-05	Solyc01g005240.3;Solyc01g007910.3;Solyc01g007920.2;Solyc01g010000.3;Solyc01g011510.3;Solyc01g028900.3;Solyc01g058390.3;Solyc01g059880.3;Solyc01g060180.3;Solyc01g067890.3;Solyc01g079240.3;Solyc01g081520.3;Solyc01g087560.3;Solyc01g091520.3;Solyc01g093990.3;Solyc01g095620.3;Solyc01g098590.3;Solyc01g098840.3;Solyc01g100650.3;Solyc01g105350.2;Solyc01g105920.3;Solyc01g106000.3;Solyc01g107820.2;Solyc01g…
GO:0006006	biological_process	glucose metabolic process	12	9	3.57939e-05	Solyc02g020940.3;Solyc02g093830.3;Solyc03g111010.3;Solyc04g009030.3;Solyc04g082630.3;Solyc05g014470.3;Solyc07g045540.3;Solyc10g005510.3;Solyc12g094640.2
GO:0015035	molecular_function	protein disulfide oxidoreductase activity	56	27	4.33963e-05	Solyc01g008130.3;Solyc01g067460.2;Solyc02g079960.3;Solyc02g084710.3;Solyc04g078910.3;Solyc04g080850.3;Solyc04g081740.3;Solyc05g006830.3;Solyc05g006860.3;Solyc05g006870.3;Solyc05g056300.3;Solyc06g005260.3;Solyc06g008760.1;Solyc06g054570.1;Solyc06g067960.3;Solyc06g083690.3;Solyc07g053550.2;Solyc07g063190.3;Solyc08g062970.1;Solyc08g082590.3;Solyc09g015820.3;Solyc09g074570.1;Solyc10g006970.3;Solyc10g…
GO:0033897	molecular_function	ribonuclease T2 activity	7	6	5.89379e-05	Solyc05g007940.3;Solyc05g007950.3;Solyc05g013210.3;Solyc07g006560.3;Solyc07g006570.3;Solyc09g020110.3
GO:0030976	molecular_function	thiamine pyrophosphate binding	9	7	0.000102714	Solyc02g077240.3;Solyc03g044330.1;Solyc04g005200.3;Solyc04g011350.3;Solyc05g054640.3;Solyc07g061940.3;Solyc10g076510.2
GO:0003993	molecular_function	acid phosphatase activity	24	14	0.000104276	Solyc01g110060.3;Solyc02g087620.3;Solyc03g098010.3;Solyc04g008250.1;Solyc04g008260.3;Solyc05g012260.3;Solyc05g052480.3;Solyc06g050990.3;Solyc06g062370.3;Solyc06g062390.3;Solyc07g008550.3;Solyc07g008560.3;Solyc07g008570.3;Solyc09g091910.2
GO:0051537	molecular_function	2 iron, 2 sulfur cluster binding	27	15	0.000150817	Solyc01g103920.3;Solyc02g093680.3;Solyc03g005195.1;Solyc04g040160.3;Solyc06g060310.3;Solyc10g044520.2;Solyc10g075160.1;Solyc11g039840.2;Solyc11g042640.2;Solyc11g065920.2;Solyc11g066440.2;Solyc11g068430.2;Solyc11g071600.2;Solyc11g071620.3;Solyc12g005630.2
GO:0004867	molecular_function	serine-type endopeptidase inhibitor activity	20	12	0.000173168	Solyc03g020050.3;Solyc03g020060.3;Solyc03g020080.3;Solyc08g080630.3;Solyc09g083440.3;Solyc09g084450.3;Solyc09g084460.3;Solyc09g084470.3;Solyc09g089520.3;Solyc09g089530.3;Solyc10g086100.2;Solyc11g021060.2
GO:0015969	biological_process	guanosine tetraphosphate metabolic process	6	5	0.000237092	Solyc03g096900.3;Solyc03g123370.3;Solyc09g075390.3;Solyc09g098580.3;Solyc09g098590.3
GO:0042555	cellular_component	MCM complex	6	5	0.000237092	Solyc01g079507.1;Solyc01g110130.3;Solyc02g070780.3;Solyc02g082180.3;Solyc11g040120.2
GO:0009611	biological_process	response to wounding	14	9	0.000326563	Solyc01g095580.3;Solyc08g080630.3;Solyc09g083440.3;Solyc09g084450.3;Solyc09g084460.3;Solyc09g084470.3;Solyc09g089520.3;Solyc09g089530.3;Solyc10g086100.2
GO:0006662	biological_process	glycerol ether metabolic process	26	14	0.000365598	Solyc02g079960.3;Solyc02g084710.3;Solyc04g078910.3;Solyc04g080850.3;Solyc05g006830.3;Solyc05g006860.3;Solyc05g006870.3;Solyc05g056300.3;Solyc07g063190.3;Solyc09g015820.3;Solyc10g006970.3;Solyc10g078920.2;Solyc11g008450.2;Solyc12g013810.2
GO:0015995	biological_process	chlorophyll biosynthetic process	8	6	0.000368968	Solyc03g115980.1;Solyc03g118240.3;Solyc04g015490.3;Solyc04g015750.3;Solyc10g008740.3;Solyc10g077040.2
GO:0016020	cellular_component	membrane	733	220	0.000515208	Solyc00g006820.3;Solyc00g052940.3;Solyc01g006720.3;Solyc01g008290.3;Solyc01g009310.3;Solyc01g068500.3;Solyc01g079150.3;Solyc01g080840.3;Solyc01g080870.3;Solyc01g087120.3;Solyc01g090940.3;Solyc01g098500.3;Solyc01g100900.3;Solyc01g103140.3;Solyc01g105030.3;Solyc01g105050.3;Solyc01g105435.1;Solyc01g105450.3;Solyc01g105540.3;Solyc01g105545.1;Solyc01g109460.3;Solyc01g109620.3;Solyc01g111660.3;Solyc02g…
GO:0004175	molecular_function	endopeptidase activity	17	10	0.00059558	Solyc01g111450.3;Solyc02g070510.3;Solyc02g081700.1;Solyc02g084920.3;Solyc05g056160.3;Solyc07g016200.3;Solyc07g055080.3;Solyc08g016510.3;Solyc11g069150.2;Solyc12g009140.2
GO:0016491	molecular_function	oxidoreductase activity	525	162	0.000668851	Solyc01g006510.3;Solyc01g006560.3;Solyc01g011510.3;Solyc01g058030.2;Solyc01g067620.3;Solyc01g079090.3;Solyc01g079820.3;Solyc01g088160.3;Solyc01g088400.3;Solyc01g090180.3;Solyc01g091320.3;Solyc01g094910.3;Solyc01g097160.3;Solyc01g099160.3;Solyc01g105660.3;Solyc01g106480.3;Solyc01g108630.3;Solyc01g108880.3;Solyc01g109420.3;Solyc01g112140.3;Solyc02g022850.1;Solyc02g030170.3;Solyc02g030480.3;Solyc02g…
GO:0004298	molecular_function	threonine-type endopeptidase activity	20	11	0.000889095	Solyc01g111450.3;Solyc02g070510.3;Solyc02g081700.1;Solyc02g084920.3;Solyc05g056160.3;Solyc07g016200.3;Solyc07g055080.3;Solyc08g016510.3;Solyc09g082320.3;Solyc11g069150.2;Solyc12g009140.2
GO:0005839	cellular_component	proteasome core complex	20	11	0.000889095	Solyc01g111450.3;Solyc02g070510.3;Solyc02g081700.1;Solyc02g084920.3;Solyc05g056160.3;Solyc07g016200.3;Solyc07g055080.3;Solyc08g016510.3;Solyc09g082320.3;Solyc11g069150.2;Solyc12g009140.2
GO:0051603	biological_process	proteolysis involved in cellular protein catabolic process	20	11	0.000889095	Solyc01g111450.3;Solyc02g070510.3;Solyc02g081700.1;Solyc02g084920.3;Solyc05g056160.3;Solyc07g016200.3;Solyc07g055080.3;Solyc08g016510.3;Solyc09g082320.3;Solyc11g069150.2;Solyc12g009140.2
GO:0006096	biological_process	glycolytic process	50	22	0.000933032	Solyc01g106780.3;Solyc01g110360.3;Solyc01g111120.3;Solyc02g062340.3;Solyc02g084440.3;Solyc03g007810.3;Solyc03g093520.3;Solyc04g014270.3;Solyc04g076090.3;Solyc04g082880.3;Solyc07g045160.3;Solyc07g065900.3;Solyc07g066610.3;Solyc08g077180.3;Solyc09g008130.3;Solyc09g009020.3;Solyc09g009260.3;Solyc09g082970.3;Solyc10g054870.2;Solyc10g083720.2;Solyc11g007690.2;Solyc12g014380.2
GO:0030163	biological_process	protein catabolic process	13	8	0.000950493	Solyc01g099760.3;Solyc01g109940.3;Solyc03g119700.3;Solyc05g018590.3;Solyc06g063140.3;Solyc06g082630.3;Solyc06g083620.3;Solyc10g024320.2
GO:0005742	cellular_component	mitochondrial outer membrane translocase complex	5	4	0.000953545	Solyc02g068130.3;Solyc02g094140.3;Solyc05g047390.1;Solyc07g015970.2
GO:0009107	biological_process	lipoate biosynthetic process	5	4	0.000953545	Solyc01g087520.3;Solyc02g077460.2;Solyc04g079750.3;Solyc07g054540.3
GO:0016853	molecular_function	isomerase activity	28	14	0.00105322	Solyc01g100320.3;Solyc02g062250.3;Solyc02g067860.3;Solyc02g085100.3;Solyc02g087770.3;Solyc02g087800.3;Solyc06g005940.3;Solyc06g060290.3;Solyc07g017900.3;Solyc07g049450.3;Solyc08g081930.3;Solyc09g074870.3;Solyc10g081650.2;Solyc12g036200.2
GO:0006821	biological_process	chloride transport	11	7	0.00114656	Solyc01g103140.3;Solyc02g068080.3;Solyc02g094060.3;Solyc03g083540.3;Solyc07g007690.3;Solyc09g075800.3;Solyc10g044470.2
GO:0004747	molecular_function	ribokinase activity	7	5	0.00130602	Solyc03g006860.3;Solyc03g097210.3;Solyc06g073190.3;Solyc07g062070.3;Solyc09g064240.3
GO:0006014	biological_process	D-ribose metabolic process	7	5	0.00130602	Solyc03g006860.3;Solyc03g097210.3;Solyc06g073190.3;Solyc07g062070.3;Solyc09g064240.3
GO:0006779	biological_process	porphyrin-containing compound biosynthetic process	7	5	0.00130602	Solyc01g079090.3;Solyc03g005080.3;Solyc06g048730.3;Solyc10g005110.3;Solyc10g007320.3
GO:0016987	molecular_function	bacterial sigma factor activity	7	5	0.00130602	Solyc01g081490.3;Solyc01g087690.2;Solyc03g097320.3;Solyc08g065970.3;Solyc09g008040.3
GO:0006979	biological_process	response to oxidative stress	68	27	0.00226993	Solyc01g006290.3;Solyc01g058520.3;Solyc01g106400.3;Solyc01g111510.3;Solyc02g080530.3;Solyc02g082760.3;Solyc02g085930.3;Solyc02g087110.3;Solyc03g119060.3;Solyc04g071900.3;Solyc04g074640.3;Solyc06g005150.3;Solyc06g005160.3;Solyc06g060260.3;Solyc06g076630.3;Solyc06g082420.3;Solyc07g017880.3;Solyc08g059760.3;Solyc08g068800.3;Solyc08g080940.3;Solyc09g072700.3;Solyc10g047110.2;Solyc10g084240.2;Solyc11g…
GO:0016620	molecular_function	oxidoreductase activity, acting on the aldehyde or oxo group of donors, NAD or NADP as acceptor	30	14	0.00259905	Solyc01g011510.3;Solyc02g020940.3;Solyc02g084640.3;Solyc03g111000.3;Solyc03g111010.3;Solyc03g114150.3;Solyc04g009030.3;Solyc04g082630.3;Solyc05g014470.3;Solyc06g019170.3;Solyc06g071290.3;Solyc10g005510.3;Solyc12g007030.2;Solyc12g094640.2
GO:0008271	molecular_function	secondary active sulfate transmembrane transporter activity	12	7	0.00268826	Solyc04g072740.3;Solyc04g072760.3;Solyc06g084140.3;Solyc06g084155.1;Solyc09g065560.3;Solyc12g056920.2;Solyc12g056930.2
GO:0008272	biological_process	sulfate transport	12	7	0.00268826	Solyc04g072740.3;Solyc04g072760.3;Solyc06g084140.3;Solyc06g084155.1;Solyc09g065560.3;Solyc12g056920.2;Solyc12g056930.2
GO:0015116	molecular_function	sulfate transmembrane transporter activity	12	7	0.00268826	Solyc04g072740.3;Solyc04g072760.3;Solyc06g084140.3;Solyc06g084155.1;Solyc09g065560.3;Solyc12g056920.2;Solyc12g056930.2
GO:0006099	biological_process	tricarboxylic acid cycle	22	11	0.00273892	Solyc02g085350.3;Solyc02g093680.3;Solyc04g006970.3;Solyc04g011350.3;Solyc05g054640.3;Solyc07g055060.3;Solyc07g064800.3;Solyc08g077920.3;Solyc09g075450.3;Solyc10g007290.3;Solyc10g074500.2
GO:0030246	molecular_function	carbohydrate binding	72	28	0.00283774	Solyc02g067860.3;Solyc02g068300.3;Solyc02g070400.3;Solyc02g084720.3;Solyc02g085100.3;Solyc02g087770.3;Solyc02g087800.3;Solyc03g031980.3;Solyc03g062710.3;Solyc03g062720.3;Solyc03g121295.1;Solyc03g121540.3;Solyc04g009630.3;Solyc04g049070.3;Solyc04g080420.3;Solyc05g006680.3;Solyc05g053280.3;Solyc06g082150.3;Solyc07g017900.3;Solyc08g041980.3;Solyc08g081930.3;Solyc09g005000.1;Solyc09g074870.3;Solyc09g…
GO:0004743	molecular_function	pyruvate kinase activity	10	6	0.00340161	Solyc01g106780.3;Solyc03g007810.3;Solyc08g077180.3;Solyc09g082970.3;Solyc10g083720.2;Solyc11g007690.2
GO:0005247	molecular_function	voltage-gated chloride channel activity	10	6	0.00340161	Solyc01g103140.3;Solyc02g068080.3;Solyc02g094060.3;Solyc07g007690.3;Solyc09g075800.3;Solyc10g044470.2
GO:0019773	cellular_component	proteasome core complex, alpha-subunit complex	10	6	0.00340161	Solyc01g111450.3;Solyc02g070510.3;Solyc02g081700.1;Solyc07g055080.3;Solyc08g016510.3;Solyc12g009140.2
GO:0030955	molecular_function	potassium ion binding	10	6	0.00340161	Solyc01g106780.3;Solyc03g007810.3;Solyc08g077180.3;Solyc09g082970.3;Solyc10g083720.2;Solyc11g007690.2
GO:0008233	molecular_function	peptidase activity	15	8	0.00404284	Solyc01g094930.3;Solyc01g098780.3;Solyc02g091580.3;Solyc03g005740.2;Solyc03g114640.3;Solyc08g065610.3;Solyc11g044310.2;Solyc12g006540.2
GO:0003713	molecular_function	transcription coactivator activity	8	5	0.00411716	Solyc04g009820.3;Solyc05g054200.3;Solyc08g082580.3;Solyc10g009280.3;Solyc11g006230.2
GO:0004332	molecular_function	fructose-bisphosphate aldolase activity	8	5	0.00411716	Solyc01g110360.3;Solyc02g062340.3;Solyc02g084440.3;Solyc07g065900.3;Solyc09g009260.3
GO:0009055	molecular_function	electron transfer activity	90	33	0.00447561	Solyc01g008130.3;Solyc01g067460.2;Solyc01g094040.3;Solyc01g103220.3;Solyc01g103920.3;Solyc01g104400.3;Solyc02g093680.3;Solyc02g093900.3;Solyc03g005195.1;Solyc03g117560.3;Solyc04g081740.3;Solyc04g082010.1;Solyc06g005260.3;Solyc06g008760.1;Solyc06g054570.1;Solyc06g067920.3;Solyc06g067960.3;Solyc06g083690.3;Solyc07g008140.3;Solyc07g053550.2;Solyc08g062970.1;Solyc08g077050.3;Solyc08g082590.3;Solyc08g…
GO:0000275	cellular_component	mitochondrial proton-transporting ATP synthase complex, catalytic core F(1)	6	4	0.00453581	Solyc04g007550.3;Solyc05g008460.3;Solyc06g063220.3;Solyc12g055760.2
GO:0004124	molecular_function	cysteine synthase activity	6	4	0.00453581	Solyc01g094790.3;Solyc01g097920.3;Solyc08g014340.3;Solyc09g082060.3
GO:0004861	molecular_function	cyclin-dependent protein serine/threonine kinase inhibitor activity	6	4	0.00453581	Solyc01g108610.3;Solyc02g090680.3;Solyc03g044480.3;Solyc12g098310.2
GO:0006796	biological_process	phosphate-containing compound metabolic process	6	4	0.00453581	Solyc01g106430.3;Solyc02g085050.3;Solyc08g083370.3;Solyc10g047950.2
GO:0007050	biological_process	cell cycle arrest	6	4	0.00453581	Solyc01g108610.3;Solyc02g090680.3;Solyc03g044480.3;Solyc12g098310.2
GO:0009690	biological_process	cytokinin metabolic process	6	4	0.00453581	Solyc04g016430.3;Solyc04g080810.3;Solyc08g061930.3;Solyc12g008900.2
GO:0019139	molecular_function	cytokinin dehydrogenase activity	6	4	0.00453581	Solyc04g016430.3;Solyc04g080810.3;Solyc08g061930.3;Solyc12g008900.2
GO:0004177	molecular_function	aminopeptidase activity	13	7	0.00546868	Solyc01g006800.3;Solyc01g100740.3;Solyc02g090670.3;Solyc03g111180.3;Solyc05g009780.3;Solyc11g007090.2;Solyc11g044310.2
GO:0005089	molecular_function	Rho guanyl-nucleotide exchange factor activity	11	6	0.00734795	Solyc01g111937.1;Solyc06g066650.3;Solyc08g075120.3;Solyc09g011480.3;Solyc12g044270.2;Solyc12g096220.2
GO:0005985	biological_process	sucrose metabolic process	11	6	0.00734795	Solyc03g098290.3;Solyc07g042520.3;Solyc07g042550.3;Solyc09g092130.3;Solyc09g098590.3;Solyc12g009300.3
GO:0016157	molecular_function	sucrose synthase activity	11	6	0.00734795	Solyc03g098290.3;Solyc07g042520.3;Solyc07g042550.3;Solyc09g092130.3;Solyc09g098590.3;Solyc12g009300.3
GO:0019904	molecular_function	protein domain specific binding	11	6	0.00734795	Solyc03g034180.3;Solyc04g012120.3;Solyc04g074230.3;Solyc11g010200.2;Solyc11g010470.2;Solyc12g010860.2
GO:0008236	molecular_function	serine-type peptidase activity	27	12	0.00742669	Solyc02g090180.3;Solyc02g091950.3;Solyc03g033620.3;Solyc03g059260.3;Solyc03g083330.3;Solyc04g082120.3;Solyc05g041530.3;Solyc07g005190.3;Solyc08g022070.3;Solyc09g083120.3;Solyc09g083130.3;Solyc12g097030.2
GO:0004601	molecular_function	peroxidase activity	55	21	0.00954796	Solyc01g006290.3;Solyc01g058520.3;Solyc01g111510.3;Solyc02g080530.3;Solyc02g085930.3;Solyc02g087110.3;Solyc03g119060.3;Solyc04g071900.3;Solyc04g074640.3;Solyc06g005150.3;Solyc06g005160.3;Solyc06g060260.3;Solyc06g068680.3;Solyc06g076630.3;Solyc06g082420.3;Solyc07g017880.3;Solyc08g059760.3;Solyc09g072700.3;Solyc10g047110.2;Solyc10g084240.2;Solyc11g018550.3
GO:0006270	biological_process	DNA replication initiation	9	5	0.00974976	Solyc01g079507.1;Solyc01g110130.3;Solyc02g070780.3;Solyc02g082180.3;Solyc11g040120.2
GO:0016866	molecular_function	intramolecular transferase activity	9	5	0.00974976	Solyc03g114860.3;Solyc04g051200.2;Solyc05g012070.3;Solyc07g042630.3;Solyc12g006520.2
GO:0043248	biological_process	proteasome assembly	9	5	0.00974976	Solyc02g089820.3;Solyc03g114170.3;Solyc05g010290.2;Solyc07g062860.3;Solyc11g062300.2

## Sheet: S2_Anova.infection (I)
GOid	GOtype	Desc	Genes in GO term	DEGs in GO	p.value	genes.in.go
GO:0004325	molecular_function	ferrochelatase activity	4	4	0	Solyc05g018650.3;Solyc05g018653.1;Solyc08g065480.3;Solyc10g084140.2
GO:0006783	biological_process	heme biosynthetic process	4	4	0	Solyc05g018650.3;Solyc05g018653.1;Solyc08g065480.3;Solyc10g084140.2
GO:0016841	molecular_function	ammonia-lyase activity	5	5	0	Solyc05g056170.3;Solyc09g007900.3;Solyc09g007910.3;Solyc09g007920.3;Solyc10g086180.2
GO:0016987	molecular_function	bacterial sigma factor activity	7	7	0	Solyc01g081490.3;Solyc01g087690.2;Solyc03g007370.3;Solyc03g097320.3;Solyc06g072710.3;Solyc08g065970.3;Solyc09g008040.3
GO:0051260	biological_process	protein homooligomerization	4	4	0	Solyc07g005520.1;Solyc08g008070.1;Solyc08g081230.1;Solyc10g076860.2
GO:0008152	biological_process	metabolic process	552	253	1.85007e-08	Solyc01g006670.2;Solyc01g007910.3;Solyc01g007920.2;Solyc01g008560.3;Solyc01g010000.3;Solyc01g011510.3;Solyc01g028900.3;Solyc01g059880.3;Solyc01g066520.3;Solyc01g067890.3;Solyc01g086650.3;Solyc01g087560.3;Solyc01g091520.3;Solyc01g091950.3;Solyc01g093990.3;Solyc01g094700.3;Solyc01g095620.3;Solyc01g098140.3;Solyc01g098390.3;Solyc01g098580.3;Solyc01g098840.3;Solyc01g100650.3;Solyc01g105350.2;Solyc01g…
GO:0005840	cellular_component	ribosome	329	162	1.86849e-08	Solyc01g006160.3;Solyc01g008090.3;Solyc01g009100.3;Solyc01g016470.3;Solyc01g056780.3;Solyc01g056940.3;Solyc01g057830.3;Solyc01g058190.3;Solyc01g066840.3;Solyc01g088470.3;Solyc01g091220.3;Solyc01g096290.3;Solyc01g096590.3;Solyc01g097870.3;Solyc01g099830.3;Solyc01g099900.3;Solyc01g103510.3;Solyc02g021400.2;Solyc02g031970.1;Solyc02g064670.1;Solyc02g068090.3;Solyc02g070570.3;Solyc02g070640.3;Solyc02g…
GO:0004672	molecular_function	protein kinase activity	886	381	6.85327e-08	Solyc00g007060.3;Solyc00g110870.3;Solyc00g201160.3;Solyc00g289230.2;Solyc01g005030.3;Solyc01g007130.3;Solyc01g007960.3;Solyc01g007980.3;Solyc01g007990.3;Solyc01g008140.3;Solyc01g008497.1;Solyc01g008500.3;Solyc01g008850.3;Solyc01g010030.3;Solyc01g010660.3;Solyc01g028830.3;Solyc01g059860.3;Solyc01g067020.3;Solyc01g067640.3;Solyc01g068270.3;Solyc01g068360.3;Solyc01g074010.3;Solyc01g081297.1;Solyc01g…
GO:0006468	biological_process	protein phosphorylation	886	381	6.85327e-08	Solyc00g007060.3;Solyc00g110870.3;Solyc00g201160.3;Solyc00g289230.2;Solyc01g005030.3;Solyc01g007130.3;Solyc01g007960.3;Solyc01g007980.3;Solyc01g007990.3;Solyc01g008140.3;Solyc01g008497.1;Solyc01g008500.3;Solyc01g008850.3;Solyc01g010030.3;Solyc01g010660.3;Solyc01g028830.3;Solyc01g059860.3;Solyc01g067020.3;Solyc01g067640.3;Solyc01g068270.3;Solyc01g068360.3;Solyc01g074010.3;Solyc01g081297.1;Solyc01g…
GO:0003735	molecular_function	structural constituent of ribosome	344	166	7.44582e-08	Solyc01g006160.3;Solyc01g008090.3;Solyc01g009100.3;Solyc01g009520.3;Solyc01g016470.3;Solyc01g056780.3;Solyc01g056940.3;Solyc01g057830.3;Solyc01g058190.3;Solyc01g066840.3;Solyc01g087730.3;Solyc01g088470.3;Solyc01g091220.3;Solyc01g096290.3;Solyc01g096590.3;Solyc01g097870.3;Solyc01g099830.3;Solyc01g099900.3;Solyc01g103510.3;Solyc02g021400.2;Solyc02g031970.1;Solyc02g064670.1;Solyc02g068090.3;Solyc02g…
GO:0016491	molecular_function	oxidoreductase activity	525	238	1.46893e-07	Solyc01g006510.3;Solyc01g006560.3;Solyc01g006630.3;Solyc01g008830.2;Solyc01g009235.1;Solyc01g009680.3;Solyc01g011510.3;Solyc01g057570.3;Solyc01g058250.2;Solyc01g067620.3;Solyc01g068210.3;Solyc01g068290.3;Solyc01g079820.3;Solyc01g080530.3;Solyc01g088150.3;Solyc01g094890.3;Solyc01g094910.3;Solyc01g096420.3;Solyc01g096435.1;Solyc01g097160.3;Solyc01g097380.2;Solyc01g097810.3;Solyc01g098850.3;Solyc01g…
GO:0055114	biological_process	oxidation-reduction process	943	400	2.03691e-07	Solyc00g231780.2;Solyc01g005560.3;Solyc01g006290.3;Solyc01g006300.3;Solyc01g006430.3;Solyc01g006510.3;Solyc01g006560.3;Solyc01g006565.1;Solyc01g008290.3;Solyc01g008670.3;Solyc01g008830.2;Solyc01g008930.4;Solyc01g009235.1;Solyc01g009680.3;Solyc01g011510.3;Solyc01g057570.3;Solyc01g058250.2;Solyc01g067620.3;Solyc01g067740.3;Solyc01g067750.3;Solyc01g068210.3;Solyc01g068290.3;Solyc01g080530.3;Solyc01g…
GO:0006412	biological_process	translation	350	165	5.4994e-07	Solyc01g008090.3;Solyc01g009100.3;Solyc01g009520.3;Solyc01g056780.3;Solyc01g056940.3;Solyc01g057830.3;Solyc01g058190.3;Solyc01g066840.3;Solyc01g087730.3;Solyc01g088470.3;Solyc01g091220.3;Solyc01g096290.3;Solyc01g096590.3;Solyc01g097870.3;Solyc01g099830.3;Solyc01g099900.3;Solyc01g102410.3;Solyc01g103510.3;Solyc02g021400.2;Solyc02g031970.1;Solyc02g064670.1;Solyc02g068090.3;Solyc02g068770.3;Solyc02g…
GO:0005509	molecular_function	calcium ion binding	195	98	2.89082e-06	Solyc00g007120.3;Solyc00g008680.3;Solyc01g008950.3;Solyc01g010020.3;Solyc01g058720.3;Solyc01g073710.2;Solyc01g087040.2;Solyc01g090920.3;Solyc01g091465.1;Solyc01g091950.3;Solyc01g097540.3;Solyc01g098920.3;Solyc01g100380.3;Solyc01g104880.3;Solyc01g105630.3;Solyc01g106090.3;Solyc01g111040.3;Solyc02g014560.3;Solyc02g065070.3;Solyc02g065400.3;Solyc02g066955.1;Solyc02g079170.3;Solyc02g079950.3;Solyc02g…
GO:0030247	molecular_function	polysaccharide binding	22	17	8.15521e-06	Solyc02g068660.2;Solyc02g086280.3;Solyc03g083480.3;Solyc03g112790.3;Solyc03g119230.1;Solyc03g119240.3;Solyc07g007020.3;Solyc08g082310.3;Solyc09g008640.1;Solyc09g014710.3;Solyc09g014720.2;Solyc09g014740.3;Solyc10g006450.3;Solyc11g007410.2;Solyc11g007430.2;Solyc12g036325.1;Solyc12g088040.2
GO:0009654	cellular_component	photosystem II oxygen evolving complex	19	15	1.34581e-05	Solyc01g087040.2;Solyc01g106090.3;Solyc02g065400.3;Solyc02g079950.3;Solyc03g114930.3;Solyc04g009420.3;Solyc04g064670.3;Solyc05g007780.3;Solyc06g065490.3;Solyc07g032640.2;Solyc07g044860.3;Solyc07g066310.3;Solyc09g064500.3;Solyc10g006530.3;Solyc12g094720.2
GO:0009523	cellular_component	photosystem II	27	19	3.57189e-05	Solyc01g087040.2;Solyc01g106090.3;Solyc02g065400.3;Solyc02g079950.3;Solyc03g114930.3;Solyc04g009420.3;Solyc04g064670.3;Solyc05g007780.3;Solyc05g025600.1;Solyc06g065490.3;Solyc06g084045.1;Solyc07g032640.2;Solyc07g044860.3;Solyc07g066310.3;Solyc09g064500.3;Solyc09g065910.2;Solyc10g006530.3;Solyc10g077120.2;Solyc12g094720.2
GO:0019898	cellular_component	extrinsic component of membrane	17	13	7.92945e-05	Solyc01g087040.2;Solyc01g106090.3;Solyc02g065400.3;Solyc02g079950.3;Solyc03g114930.3;Solyc04g009420.3;Solyc04g064670.3;Solyc05g007780.3;Solyc06g065490.3;Solyc07g032640.2;Solyc07g044860.3;Solyc10g006530.3;Solyc12g094720.2
GO:0000155	molecular_function	phosphorelay sensor kinase activity	21	15	0.00012885	Solyc01g010480.3;Solyc01g059860.3;Solyc01g059870.4;Solyc01g097770.3;Solyc02g071260.3;Solyc02g083670.3;Solyc04g008110.3;Solyc05g007020.3;Solyc05g055070.3;Solyc07g047770.3;Solyc07g056580.3;Solyc09g075440.3;Solyc10g044670.2;Solyc11g072710.2;Solyc12g011330.3
GO:0006887	biological_process	exocytosis	21	15	0.00012885	Solyc02g069080.3;Solyc02g088800.2;Solyc03g095410.3;Solyc03g111320.1;Solyc03g115070.1;Solyc03g122240.3;Solyc03g123870.3;Solyc04g009740.3;Solyc04g072290.3;Solyc05g054820.1;Solyc06g062990.2;Solyc06g075610.1;Solyc09g005840.1;Solyc11g073010.1;Solyc12g088990.2
GO:0003824	molecular_function	catalytic activity	770	313	0.000219343	Solyc00g006800.3;Solyc01g005210.3;Solyc01g007910.3;Solyc01g007920.2;Solyc01g008290.3;Solyc01g008550.4;Solyc01g009235.1;Solyc01g010700.3;Solyc01g028900.3;Solyc01g056340.3;Solyc01g059880.3;Solyc01g065720.3;Solyc01g066870.3;Solyc01g067750.3;Solyc01g067890.3;Solyc01g068000.3;Solyc01g068160.3;Solyc01g073730.3;Solyc01g080280.3;Solyc01g080460.3;Solyc01g087290.3;Solyc01g091190.3;Solyc01g091330.3;Solyc01g…
GO:0020037	molecular_function	heme binding	245	111	0.000238807	Solyc01g006290.3;Solyc01g006300.3;Solyc01g008670.3;Solyc01g094080.3;Solyc01g096270.3;Solyc01g096670.3;Solyc01g100590.3;Solyc01g103220.3;Solyc01g105070.3;Solyc01g108630.3;Solyc01g109140.3;Solyc02g065220.3;Solyc02g068930.3;Solyc02g070580.1;Solyc02g079500.4;Solyc02g080530.3;Solyc02g082070.3;Solyc02g082760.3;Solyc02g084740.3;Solyc02g085930.3;Solyc02g087070.3;Solyc02g090267.1;Solyc02g090350.3;Solyc02g…
GO:0015031	biological_process	protein transport	47	27	0.000442178	Solyc01g109640.3;Solyc02g072130.3;Solyc02g078840.3;Solyc03g110875.1;Solyc04g072560.3;Solyc04g081410.3;Solyc05g005780.3;Solyc05g009550.3;Solyc06g072018.1;Solyc06g074650.3;Solyc06g074870.2;Solyc06g074900.2;Solyc07g006520.3;Solyc07g022860.3;Solyc07g032230.3;Solyc07g054490.3;Solyc08g006660.1;Solyc08g015860.3;Solyc08g081320.3;Solyc09g065120.3;Solyc10g006020.3;Solyc10g007390.3;Solyc10g009180.3;Solyc10g…
GO:0004568	molecular_function	chitinase activity	15	11	0.000446982	Solyc02g061770.3;Solyc02g082920.3;Solyc02g082930.3;Solyc04g072000.3;Solyc07g005090.3;Solyc07g005100.3;Solyc07g005110.3;Solyc09g098540.3;Solyc10g055800.2;Solyc10g055810.2;Solyc10g055820.2
GO:0006032	biological_process	chitin catabolic process	15	11	0.000446982	Solyc02g061770.3;Solyc02g082920.3;Solyc02g082930.3;Solyc04g072000.3;Solyc07g005090.3;Solyc07g005100.3;Solyc07g005110.3;Solyc09g098540.3;Solyc10g055800.2;Solyc10g055810.2;Solyc10g055820.2
GO:0009538	cellular_component	photosystem I reaction center	10	8	0.000511253	Solyc02g069460.3;Solyc03g120640.3;Solyc06g054260.1;Solyc06g066640.3;Solyc06g082940.3;Solyc06g082950.3;Solyc06g083680.3;Solyc09g063130.3
GO:0016772	molecular_function	transferase activity, transferring phosphorus-containing groups	17	12	0.0005474	Solyc01g057210.3;Solyc01g080460.3;Solyc01g090940.3;Solyc02g083670.3;Solyc03g005410.3;Solyc04g008110.3;Solyc07g047770.3;Solyc07g056580.3;Solyc09g075440.3;Solyc09g083330.3;Solyc10g005370.3;Solyc12g011330.3
GO:0016117	biological_process	carotenoid biosynthetic process	7	6	0.000615735	Solyc01g097810.3;Solyc03g123760.3;Solyc04g040190.1;Solyc10g079480.1;Solyc10g081650.2;Solyc12g008980.2
GO:0030130	cellular_component	clathrin coat of trans-Golgi network vesicle	7	6	0.000615735	Solyc02g078540.3;Solyc03g006510.3;Solyc03g096000.3;Solyc05g052510.3;Solyc06g051310.3;Solyc09g014450.3
GO:0030132	cellular_component	clathrin coat of coated pit	7	6	0.000615735	Solyc02g078540.3;Solyc03g006510.3;Solyc03g096000.3;Solyc05g052510.3;Solyc06g051310.3;Solyc09g014450.3
GO:0005198	molecular_function	structural molecule activity	21	14	0.000677527	Solyc01g109540.3;Solyc02g069590.2;Solyc02g078540.3;Solyc03g006510.3;Solyc03g096000.3;Solyc03g120270.3;Solyc04g080980.2;Solyc05g051700.3;Solyc05g052510.3;Solyc06g051310.3;Solyc07g032100.3;Solyc09g014450.3;Solyc10g081920.2;Solyc12g043000.2
GO:0005516	molecular_function	calmodulin binding	23	15	0.000710418	Solyc02g064680.3;Solyc02g079040.3;Solyc02g088590.3;Solyc03g113920.3;Solyc03g113960.3;Solyc03g113970.3;Solyc03g113980.3;Solyc03g119250.3;Solyc03g123890.3;Solyc04g016260.3;Solyc04g017750.3;Solyc04g077870.3;Solyc07g008320.3;Solyc10g079790.1;Solyc12g036390.2
GO:0048544	biological_process	recognition of pollen	53	29	0.000926353	Solyc00g289230.2;Solyc02g078750.3;Solyc02g079533.1;Solyc02g079540.2;Solyc02g079570.3;Solyc02g079580.3;Solyc02g079590.3;Solyc02g079640.3;Solyc03g005130.2;Solyc03g078360.1;Solyc03g078370.1;Solyc04g077270.3;Solyc04g077280.3;Solyc04g077390.3;Solyc05g008310.3;Solyc07g009440.2;Solyc07g053220.2;Solyc07g055690.1;Solyc07g063700.2;Solyc07g063710.2;Solyc07g063730.2;Solyc07g063820.3;Solyc09g011330.2;Solyc09g…
GO:0016620	molecular_function	oxidoreductase activity, acting on the aldehyde or oxo group of donors, NAD or NADP as acceptor	30	18	0.0013205	Solyc01g011510.3;Solyc01g106080.3;Solyc02g020940.3;Solyc02g084640.3;Solyc02g086970.3;Solyc03g114150.3;Solyc03g122310.3;Solyc04g009030.3;Solyc05g005700.3;Solyc05g014470.3;Solyc06g060250.3;Solyc06g071000.3;Solyc06g071290.3;Solyc06g071920.3;Solyc07g005390.3;Solyc08g043170.3;Solyc10g005510.3;Solyc12g007030.2
GO:0000145	cellular_component	exocyst	28	17	0.00137597	Solyc02g069080.3;Solyc02g088800.2;Solyc03g095410.3;Solyc03g111320.1;Solyc03g115070.1;Solyc03g122240.3;Solyc03g123870.3;Solyc04g009740.3;Solyc04g072290.3;Solyc05g054820.1;Solyc06g062990.2;Solyc06g075610.1;Solyc09g005840.1;Solyc11g008340.2;Solyc11g073010.1;Solyc12g056520.2;Solyc12g088990.2
GO:0030117	cellular_component	membrane coat	20	13	0.00141364	Solyc01g109540.3;Solyc03g120270.3;Solyc04g080980.2;Solyc05g005780.3;Solyc06g074650.3;Solyc07g032100.3;Solyc08g075310.3;Solyc08g081320.3;Solyc10g081920.2;Solyc11g005220.2;Solyc11g066760.2;Solyc11g066770.2;Solyc12g043000.2
GO:0016020	cellular_component	membrane	733	292	0.00153314	Solyc00g006820.3;Solyc00g164680.2;Solyc01g005920.2;Solyc01g006350.3;Solyc01g006720.3;Solyc01g006950.3;Solyc01g008290.3;Solyc01g066560.3;Solyc01g073750.3;Solyc01g079150.3;Solyc01g080840.3;Solyc01g080870.3;Solyc01g087530.3;Solyc01g090940.3;Solyc01g094690.3;Solyc01g098500.3;Solyc01g098560.3;Solyc01g100170.3;Solyc01g100390.3;Solyc01g100900.3;Solyc01g102610.3;Solyc01g103030.3;Solyc01g104030.3;Solyc01g…
GO:0005622	cellular_component	intracellular	367	154	0.00162854	Solyc01g006160.3;Solyc01g008090.3;Solyc01g009100.3;Solyc01g016470.3;Solyc01g056780.3;Solyc01g060130.3;Solyc01g066840.3;Solyc01g088470.3;Solyc01g091220.3;Solyc01g096590.3;Solyc01g097870.3;Solyc01g099830.3;Solyc01g099900.3;Solyc01g100860.3;Solyc01g100870.3;Solyc01g103510.3;Solyc01g110370.3;Solyc02g021400.2;Solyc02g031970.1;Solyc02g064670.1;Solyc02g079430.3;Solyc02g086730.2;Solyc02g087950.3;Solyc02g…
GO:0003924	molecular_function	GTPase activity	87	43	0.00172954	Solyc01g007880.3;Solyc01g067530.3;Solyc01g095970.3;Solyc01g098920.3;Solyc01g103120.3;Solyc01g104685.1;Solyc01g104700.3;Solyc01g106050.3;Solyc01g109110.3;Solyc02g070670.3;Solyc02g077600.3;Solyc03g058190.3;Solyc03g111380.3;Solyc03g112150.1;Solyc04g015450.3;Solyc04g081490.3;Solyc05g015310.3;Solyc05g023800.3;Solyc05g050600.3;Solyc06g005060.3;Solyc06g008940.3;Solyc06g009960.2;Solyc06g035970.3;Solyc06g…
GO:0000275	cellular_component	mitochondrial proton-transporting ATP synthase complex, catalytic core F(1)	6	5	0.00177106	Solyc02g091130.3;Solyc04g007550.3;Solyc05g008460.3;Solyc12g055750.2;Solyc12g055760.2
GO:0003978	molecular_function	UDP-glucose 4-epimerase activity	6	5	0.00177106	Solyc02g030230.3;Solyc02g069580.3;Solyc07g043550.3;Solyc08g082440.3;Solyc12g055930.2
GO:0009881	molecular_function	photoreceptor activity	6	5	0.00177106	Solyc01g059870.4;Solyc02g071260.3;Solyc05g018615.1;Solyc07g045480.3;Solyc10g044670.2
GO:0015969	biological_process	guanosine tetraphosphate metabolic process	6	5	0.00177106	Solyc03g096900.3;Solyc03g123370.3;Solyc09g075390.3;Solyc09g098580.3;Solyc12g098920.2
GO:0004012	molecular_function	phospholipid-translocating ATPase activity	11	8	0.00193641	Solyc01g096930.3;Solyc04g006940.3;Solyc05g006640.3;Solyc05g006645.1;Solyc05g010120.3;Solyc06g062780.3;Solyc10g074940.2;Solyc11g017190.2
GO:0015914	biological_process	phospholipid transport	11	8	0.00193641	Solyc01g096930.3;Solyc04g006940.3;Solyc05g006640.3;Solyc05g006645.1;Solyc05g010120.3;Solyc06g062780.3;Solyc10g074940.2;Solyc11g017190.2
GO:0004601	molecular_function	peroxidase activity	55	29	0.00205937	Solyc01g006290.3;Solyc01g006300.3;Solyc01g105070.3;Solyc02g079500.4;Solyc02g080530.3;Solyc02g085930.3;Solyc02g087070.3;Solyc02g092580.3;Solyc02g094180.3;Solyc03g006700.3;Solyc03g025380.3;Solyc03g117980.3;Solyc03g119060.3;Solyc04g071890.3;Solyc05g052280.3;Solyc06g005150.3;Solyc06g005160.3;Solyc06g050440.3;Solyc06g060260.3;Solyc06g076630.3;Solyc08g059760.3;Solyc08g081690.3;Solyc09g007520.3;Solyc10g…
GO:0006886	biological_process	intracellular protein transport	129	60	0.00219982	Solyc01g006950.3;Solyc01g060130.3;Solyc01g080840.3;Solyc01g080850.3;Solyc01g100170.3;Solyc01g100820.3;Solyc01g104070.3;Solyc01g104685.1;Solyc01g104700.3;Solyc01g109540.3;Solyc02g032930.3;Solyc02g078540.3;Solyc03g005700.1;Solyc03g006510.3;Solyc03g082940.3;Solyc03g096000.3;Solyc03g096920.3;Solyc03g097970.3;Solyc03g110875.1;Solyc03g120270.3;Solyc04g014490.1;Solyc04g063280.3;Solyc04g080980.2;Solyc05g…
GO:0016310	biological_process	phosphorylation	13	9	0.00238006	Solyc01g057210.3;Solyc01g080460.3;Solyc02g083670.3;Solyc04g008110.3;Solyc07g047770.3;Solyc07g056580.3;Solyc09g075440.3;Solyc09g098040.3;Solyc12g011330.3
GO:0005524	molecular_function	ATP binding	1632	617	0.00308263	Solyc00g007060.3;Solyc00g110870.3;Solyc00g201160.3;Solyc00g233480.1;Solyc00g289230.2;Solyc01g005030.3;Solyc01g005540.3;Solyc01g006720.3;Solyc01g006970.3;Solyc01g007130.3;Solyc01g007960.3;Solyc01g007980.3;Solyc01g007990.3;Solyc01g008140.3;Solyc01g008497.1;Solyc01g008500.3;Solyc01g008850.3;Solyc01g010030.3;Solyc01g010660.3;Solyc01g028830.3;Solyc01g059860.3;Solyc01g067020.3;Solyc01g067640.3;Solyc01g…
GO:0004674	molecular_function	protein serine/threonine kinase activity	68	34	0.00339118	Solyc00g201160.3;Solyc02g079533.1;Solyc02g079540.2;Solyc02g079570.3;Solyc02g079580.3;Solyc02g079590.3;Solyc03g005130.2;Solyc03g078360.1;Solyc03g078370.1;Solyc03g095510.3;Solyc03g111540.2;Solyc03g118530.3;Solyc04g077270.3;Solyc04g077280.3;Solyc04g077390.3;Solyc04g080170.3;Solyc05g008310.3;Solyc06g084160.3;Solyc07g053220.2;Solyc07g063700.2;Solyc07g063710.2;Solyc07g063730.2;Solyc07g063820.3;Solyc08g…
GO:0004332	molecular_function	fructose-bisphosphate aldolase activity	8	6	0.0034276	Solyc01g110360.3;Solyc02g062340.3;Solyc02g084440.3;Solyc05g008600.3;Solyc09g009260.3;Solyc10g083570.2
GO:0045454	biological_process	cell redox homeostasis	104	49	0.00346094	Solyc00g005840.3;Solyc01g008130.3;Solyc01g079820.3;Solyc01g096475.1;Solyc01g100320.3;Solyc01g100650.3;Solyc02g032860.3;Solyc02g068500.3;Solyc02g080640.3;Solyc02g084710.3;Solyc02g087850.1;Solyc03g078380.1;Solyc03g115870.3;Solyc03g118550.3;Solyc03g121480.3;Solyc04g049450.3;Solyc04g064930.3;Solyc04g078910.3;Solyc04g081740.3;Solyc05g018700.3;Solyc05g056300.3;Solyc05g056400.3;Solyc06g005260.3;Solyc06g…
GO:0005215	molecular_function	transporter activity	192	84	0.00388856	Solyc00g006820.3;Solyc01g080870.3;Solyc01g081390.3;Solyc01g087070.3;Solyc01g088550.3;Solyc01g094690.3;Solyc01g098500.3;Solyc01g103030.3;Solyc01g105540.3;Solyc01g105545.1;Solyc01g109460.3;Solyc01g111660.3;Solyc02g005180.3;Solyc02g071080.2;Solyc02g071110.3;Solyc02g071920.3;Solyc02g086145.1;Solyc02g092800.3;Solyc03g005820.3;Solyc03g005980.3;Solyc03g032040.3;Solyc03g078000.3;Solyc03g093140.3;Solyc03g…
GO:0009058	biological_process	biosynthetic process	83	40	0.00422338	Solyc01g095080.3;Solyc01g109790.3;Solyc02g068430.3;Solyc02g081330.4;Solyc02g082900.3;Solyc02g091290.3;Solyc03g031860.3;Solyc03g096730.3;Solyc03g098220.3;Solyc03g123610.3;Solyc04g009350.3;Solyc04g054710.3;Solyc05g013380.3;Solyc05g025810.3;Solyc05g046300.3;Solyc05g053550.3;Solyc06g051900.3;Solyc06g060770.3;Solyc06g063090.3;Solyc06g071030.3;Solyc07g019440.3;Solyc07g053710.3;Solyc07g055210.3;Solyc07g…
GO:0016746	molecular_function	transferase activity, transferring acyl groups	26	15	0.00480351	Solyc01g066520.3;Solyc01g091950.3;Solyc01g094700.3;Solyc01g109370.3;Solyc04g079880.3;Solyc05g053550.3;Solyc07g006790.3;Solyc07g056320.3;Solyc07g064800.3;Solyc08g076470.3;Solyc08g082340.3;Solyc09g014350.3;Solyc11g007720.2;Solyc11g017250.2;Solyc12g005080.2
GO:0042744	biological_process	hydrogen peroxide catabolic process	37	20	0.00506273	Solyc01g006290.3;Solyc01g006300.3;Solyc01g105070.3;Solyc02g079500.4;Solyc02g080530.3;Solyc02g085930.3;Solyc02g092580.3;Solyc02g094180.3;Solyc03g006700.3;Solyc03g025380.3;Solyc04g071890.3;Solyc05g052280.3;Solyc06g050440.3;Solyc06g076630.3;Solyc09g007520.3;Solyc10g076240.2;Solyc10g084240.2;Solyc11g018777.1;Solyc11g018800.2;Solyc12g096520.2
GO:0006465	biological_process	signal peptide processing	5	4	0.00509346	Solyc00g009141.1;Solyc01g098780.3;Solyc03g005740.2;Solyc12g006540.2
GO:0006605	biological_process	protein targeting	5	4	0.00509346	Solyc01g080840.3;Solyc03g110875.1;Solyc06g072018.1;Solyc11g005020.2
GO:0008519	molecular_function	ammonium transmembrane transporter activity	5	4	0.00509346	Solyc03g045070.1;Solyc09g065740.2;Solyc09g090730.2;Solyc10g076480.2
GO:0009584	biological_process	detection of visible light	5	4	0.00509346	Solyc01g059870.4;Solyc02g071260.3;Solyc07g045480.3;Solyc10g044670.2
GO:0009585	biological_process	red, far-red light phototransduction	5	4	0.00509346	Solyc01g059870.4;Solyc02g071260.3;Solyc07g045480.3;Solyc10g044670.2
GO:0015369	molecular_function	calcium:proton antiporter activity	5	4	0.00509346	Solyc03g123790.3;Solyc06g006110.3;Solyc07g056110.3;Solyc12g055750.2
GO:0015696	biological_process	ammonium transport	5	4	0.00509346	Solyc03g045070.1;Solyc09g065740.2;Solyc09g090730.2;Solyc10g076480.2
GO:0017006	biological_process	protein-tetrapyrrole linkage	5	4	0.00509346	Solyc01g059870.4;Solyc02g071260.3;Solyc07g045480.3;Solyc10g044670.2
GO:0018298	biological_process	protein-chromophore linkage	5	4	0.00509346	Solyc01g059870.4;Solyc02g071260.3;Solyc07g045480.3;Solyc10g044670.2
GO:0042132	molecular_function	fructose 1,6-bisphosphate 1-phosphatase activity	5	4	0.00509346	Solyc01g106010.3;Solyc09g011810.3;Solyc10g086730.2;Solyc12g056530.2
GO:0072488	biological_process	ammonium transmembrane transport	5	4	0.00509346	Solyc03g045070.1;Solyc09g065740.2;Solyc09g090730.2;Solyc10g076480.2
GO:0015934	cellular_component	large ribosomal subunit	24	14	0.00511829	Solyc01g009520.3;Solyc01g087730.3;Solyc02g064670.1;Solyc02g068770.3;Solyc02g092430.1;Solyc03g044000.1;Solyc03g111230.3;Solyc03g112360.1;Solyc05g053670.3;Solyc06g071720.1;Solyc06g071870.3;Solyc09g091740.3;Solyc11g068420.2;Solyc12g098330.2
GO:0016998	biological_process	cell wall macromolecule catabolic process	12	8	0.00534574	Solyc02g061770.3;Solyc02g082920.3;Solyc02g082930.3;Solyc04g072000.3;Solyc09g098540.3;Solyc10g055800.2;Solyc10g055810.2;Solyc10g055820.2
GO:0016705	molecular_function	oxidoreductase activity, acting on paired donors, with incorporation or reduction of molecular oxygen	174	76	0.00585963	Solyc01g008670.3;Solyc01g080530.3;Solyc01g094080.3;Solyc01g096670.3;Solyc01g109140.3;Solyc02g064750.3;Solyc02g065220.3;Solyc02g067530.3;Solyc02g070580.1;Solyc02g082070.3;Solyc02g083390.3;Solyc02g084740.3;Solyc02g090267.1;Solyc02g090350.3;Solyc02g092710.3;Solyc02g092860.3;Solyc03g033320.3;Solyc03g096980.1;Solyc03g111973.1;Solyc03g112010.3;Solyc03g112030.2;Solyc03g122350.3;Solyc03g122360.3;Solyc03g…
GO:0043169	molecular_function	cation binding	47	24	0.00724919	Solyc01g068000.3;Solyc01g107300.3;Solyc02g083420.3;Solyc03g007230.3;Solyc03g007270.3;Solyc03g033340.3;Solyc03g082970.3;Solyc04g064500.3;Solyc04g078930.3;Solyc04g082090.3;Solyc04g082400.3;Solyc05g018300.3;Solyc05g052520.3;Solyc05g053290.3;Solyc06g007190.3;Solyc06g065610.3;Solyc06g076400.3;Solyc06g082080.3;Solyc07g007220.3;Solyc09g009190.3;Solyc10g049630.2;Solyc12g042570.2;Solyc12g096020.2;Solyc12g…
GO:0007165	biological_process	signal transduction	113	51	0.00869209	Solyc01g008770.3;Solyc01g008850.3;Solyc01g014840.3;Solyc01g059870.4;Solyc01g065540.3;Solyc01g096360.3;Solyc01g104685.1;Solyc01g104700.3;Solyc01g109110.3;Solyc02g021440.3;Solyc02g071260.3;Solyc02g072530.2;Solyc02g083670.3;Solyc03g093430.3;Solyc04g007320.2;Solyc04g008110.3;Solyc04g076810.3;Solyc05g007850.2;Solyc05g014260.3;Solyc05g014340.3;Solyc05g023800.3;Solyc05g052270.2;Solyc05g052760.3;Solyc05g…
GO:0003857	molecular_function	3-hydroxyacyl-CoA dehydrogenase activity	7	5	0.00870301	Solyc06g009160.3;Solyc07g019670.3;Solyc07g063010.3;Solyc08g068390.3;Solyc12g007170.2
GO:0005978	biological_process	glycogen biosynthetic process	7	5	0.00870301	Solyc01g109790.3;Solyc04g082400.3;Solyc07g019440.3;Solyc07g056140.3;Solyc09g009190.3
GO:0006559	biological_process	L-phenylalanine catabolic process	7	5	0.00870301	Solyc05g056170.3;Solyc09g007900.3;Solyc09g007910.3;Solyc09g007920.3;Solyc10g086180.2
GO:0006635	biological_process	fatty acid beta-oxidation	7	5	0.00870301	Solyc07g019670.3;Solyc08g068390.3;Solyc08g078390.3;Solyc10g008110.3;Solyc12g007170.2
GO:0030126	cellular_component	COPI vesicle coat	7	5	0.00870301	Solyc01g109540.3;Solyc04g080980.2;Solyc07g032100.3;Solyc10g038120.2;Solyc10g081920.2
GO:0033177	cellular_component	proton-transporting two-sector ATPase complex, proton-transporting domain	7	5	0.00870301	Solyc04g081090.3;Solyc06g067880.3;Solyc08g067480.3;Solyc10g054560.2;Solyc10g054570.2

## Sheet: S2_Anova.time (T)
GOid	GOtype	Desc	Genes in GO term	DEGs in GO	p.value	genes.in.go
GO:0000049	molecular_function	tRNA binding	11	11	0	Solyc01g080810.3;Solyc01g112290.3;Solyc02g090860.3;Solyc05g056255.1;Solyc06g048610.3;Solyc07g008950.3;Solyc08g015960.3;Solyc08g074580.3;Solyc10g007065.1;Solyc10g080110.2;Solyc11g012140.2
GO:0000062	molecular_function	fatty-acyl-CoA binding	4	4	0	Solyc01g099350.3;Solyc03g082910.3;Solyc04g078090.3;Solyc08g075690.3
GO:0000079	biological_process	regulation of cyclin-dependent protein serine/threonine kinase activity	7	7	0	Solyc01g089850.3;Solyc01g090800.3;Solyc01g098350.3;Solyc01g098930.3;Solyc03g093790.3;Solyc07g052610.3;Solyc09g065200.3
GO:0000105	biological_process	histidine biosynthetic process	7	7	0	Solyc01g103750.3;Solyc02g071890.3;Solyc04g009350.3;Solyc05g056150.3;Solyc07g064810.3;Solyc09g076020.3;Solyc10g005930.2
GO:0000139	cellular_component	Golgi membrane	10	10	0	Solyc01g091020.3;Solyc01g095540.3;Solyc02g075610.3;Solyc03g120240.3;Solyc05g051590.3;Solyc06g065740.3;Solyc08g081410.3;Solyc09g098520.3;Solyc11g008590.2;Solyc11g008610.2
GO:0000162	biological_process	tryptophan biosynthetic process	7	7	0	Solyc06g006100.3;Solyc06g071550.3;Solyc07g064280.3;Solyc10g005320.3;Solyc10g006400.3;Solyc12g035190.2;Solyc12g096190.2
GO:0000184	biological_process	nuclear-transcribed mRNA catabolic process, nonsense-mediated decay	4	4	0	Solyc01g109080.3;Solyc06g074810.3;Solyc08g007110.3;Solyc08g077420.3
GO:0000228	cellular_component	nuclear chromosome	4	4	0	Solyc01g086690.2;Solyc06g074870.2;Solyc11g008740.2;Solyc11g013400.2
GO:0000275	cellular_component	mitochondrial proton-transporting ATP synthase complex, catalytic core F(1)	6	6	0	Solyc02g091130.3;Solyc04g007550.3;Solyc05g008460.3;Solyc06g063220.3;Solyc12g055750.2;Solyc12g055760.2
GO:0000289	biological_process	nuclear-transcribed mRNA poly(A) tail shortening	8	8	0	Solyc01g007840.3;Solyc03g117030.2;Solyc06g068410.3;Solyc06g074030.1;Solyc07g065620.3;Solyc09g055920.3;Solyc11g045130.2;Solyc11g068770.1
GO:0000502	cellular_component	proteasome complex	6	6	0	Solyc01g111700.2;Solyc01g111710.3;Solyc05g053650.3;Solyc07g053650.3;Solyc09g091750.3;Solyc10g008180.2
GO:0000774	molecular_function	adenyl-nucleotide exchange factor activity	4	4	0	Solyc07g064930.3;Solyc10g081240.2;Solyc11g013393.1;Solyc12g014470.2
GO:0000902	biological_process	cell morphogenesis	4	4	0	Solyc01g109580.3;Solyc05g052840.1;Solyc10g051340.2;Solyc10g080440.2
GO:0000989	molecular_function	transcription factor activity, transcription factor binding	4	4	0	Solyc01g008910.2;Solyc10g086380.1;Solyc11g011260.1;Solyc12g099900.1
GO:0001678	biological_process	cellular glucose homeostasis	6	6	0	Solyc02g091830.3;Solyc03g121070.3;Solyc04g081400.3;Solyc06g066440.3;Solyc11g065220.2;Solyc12g008510.2
GO:0002098	biological_process	tRNA wobble uridine modification	4	4	0	Solyc01g068290.3;Solyc05g054630.3;Solyc08g074580.3;Solyc10g080110.2
GO:0002161	molecular_function	aminoacyl-tRNA editing activity	10	10	0	Solyc01g080810.3;Solyc02g065300.1;Solyc02g069140.2;Solyc02g080990.2;Solyc06g060420.3;Solyc08g007410.3;Solyc09g007540.3;Solyc11g012140.2;Solyc12g019100.2;Solyc12g019110.2
GO:0003697	molecular_function	single-stranded DNA binding	11	11	0	Solyc01g065710.3;Solyc01g100080.3;Solyc02g067670.3;Solyc04g079410.3;Solyc05g055780.3;Solyc07g066320.3;Solyc09g007430.1;Solyc09g065840.3;Solyc10g079250.2;Solyc10g086210.2;Solyc12g038370.2
GO:0003713	molecular_function	transcription coactivator activity	8	8	0	Solyc02g061790.3;Solyc03g082480.3;Solyc04g009820.3;Solyc05g054200.3;Solyc07g047610.3;Solyc08g082580.3;Solyc10g009280.3;Solyc11g006230.2
GO:0003724	molecular_function	RNA helicase activity	4	4	0	Solyc01g103080.3;Solyc05g047520.3;Solyc06g005990.3;Solyc12g017860.2
GO:0003729	molecular_function	mRNA binding	7	7	0	Solyc01g009620.3;Solyc01g009630.3;Solyc03g025880.3;Solyc03g093160.3;Solyc05g056290.3;Solyc06g065475.1;Solyc07g041000.3
GO:0003746	molecular_function	translation elongation factor activity	22	22	0	Solyc01g011000.3;Solyc01g044480.3;Solyc01g090690.3;Solyc01g098000.3;Solyc03g112150.1;Solyc03g115650.3;Solyc04g005510.3;Solyc06g005060.3;Solyc06g008940.3;Solyc06g009970.3;Solyc06g011280.3;Solyc06g071790.3;Solyc07g005560.3;Solyc07g016150.3;Solyc07g018360.3;Solyc08g079180.3;Solyc09g073000.3;Solyc10g075020.2;Solyc11g069700.2;Solyc11g072190.2;Solyc12g010060.2;Solyc12g011270.2
GO:0003849	molecular_function	3-deoxy-7-phosphoheptulonate synthase activity	5	5	0	Solyc01g105370.3;Solyc01g105390.3;Solyc01g105420.3;Solyc04g074480.3;Solyc11g009080.2
GO:0003857	molecular_function	3-hydroxyacyl-CoA dehydrogenase activity	7	7	0	Solyc01g066620.3;Solyc06g009160.3;Solyc07g019670.3;Solyc07g063010.3;Solyc08g068390.3;Solyc12g007170.2;Solyc12g099440.2
GO:0003883	molecular_function	CTP synthase activity	6	6	0	Solyc01g056850.3;Solyc01g079650.3;Solyc01g098527.1;Solyc01g098530.3;Solyc02g082190.3;Solyc02g088940.3
GO:0003887	molecular_function	DNA-directed DNA polymerase activity	16	16	0	Solyc01g099220.3;Solyc01g102810.3;Solyc01g106253.1;Solyc01g107010.3;Solyc02g072090.2;Solyc02g093300.3;Solyc03g063340.3;Solyc03g111680.3;Solyc05g006120.3;Solyc05g014540.3;Solyc07g064330.3;Solyc08g068120.2;Solyc10g081250.2;Solyc11g044800.2;Solyc11g067110.2;Solyc11g067140.2
GO:0003916	molecular_function	DNA topoisomerase activity	4	4	0	Solyc01g096900.3;Solyc02g081910.2;Solyc05g014720.3;Solyc09g097880.3
GO:0003917	molecular_function	DNA topoisomerase type I activity	5	5	0	Solyc01g097070.3;Solyc02g081910.2;Solyc05g014720.3;Solyc07g049720.3;Solyc09g097880.3
GO:0003968	molecular_function	RNA-directed 5'-3' RNA polymerase activity	6	6	0	Solyc03g114140.3;Solyc04g014870.3;Solyc05g007510.3;Solyc06g051190.2;Solyc08g075825.1;Solyc12g008420.2
GO:0003978	molecular_function	UDP-glucose 4-epimerase activity	6	6	0	Solyc02g030230.3;Solyc02g069580.3;Solyc07g043550.3;Solyc08g080570.3;Solyc08g082440.3;Solyc12g055930.2
GO:0003979	molecular_function	UDP-glucose 6-dehydrogenase activity	4	4	0	Solyc02g067080.3;Solyc02g088690.3;Solyc03g115380.2;Solyc06g069550.1
GO:0003984	molecular_function	acetolactate synthase activity	5	5	0	Solyc03g044330.1;Solyc07g061940.3;Solyc11g008780.2;Solyc12g019300.2;Solyc12g019310.2
GO:0003995	molecular_function	acyl-CoA dehydrogenase activity	10	10	0	Solyc01g066310.3;Solyc04g054890.3;Solyc05g054365.1;Solyc06g073560.3;Solyc08g078390.3;Solyc08g078400.3;Solyc10g008110.3;Solyc10g076600.2;Solyc10g085200.2;Solyc11g069180.2
GO:0003997	molecular_function	acyl-CoA oxidase activity	4	4	0	Solyc04g054890.3;Solyc08g078390.3;Solyc08g078400.3;Solyc10g008110.3
GO:0004014	molecular_function	adenosylmethionine decarboxylase activity	4	4	0	Solyc01g010050.3;Solyc02g089610.2;Solyc05g010420.2;Solyc06g054460.1
GO:0004017	molecular_function	adenylate kinase activity	8	8	0	Solyc03g111200.3;Solyc04g049690.3;Solyc05g014980.3;Solyc06g065270.3;Solyc06g075310.3;Solyc09g007180.3;Solyc11g072410.2;Solyc12g010380.2
GO:0004089	molecular_function	carbonate dehydratase activity	8	8	0	Solyc02g067750.3;Solyc02g086820.3;Solyc05g005490.3;Solyc09g009830.3;Solyc09g010970.3;Solyc10g083890.2;Solyc11g069640.2;Solyc11g069660.2
GO:0004143	molecular_function	diacylglycerol kinase activity	7	7	0	Solyc03g115370.3;Solyc05g056420.3;Solyc06g009270.3;Solyc07g006580.3;Solyc07g054830.3;Solyc10g008640.3;Solyc12g039180.2
GO:0004144	molecular_function	diacylglycerol O-acyltransferase activity	6	6	0	Solyc01g107900.3;Solyc07g040740.3;Solyc07g053890.3;Solyc10g009430.3;Solyc12g008970.2;Solyc12g010590.2
GO:0004175	molecular_function	endopeptidase activity	17	17	0	Solyc01g111450.3;Solyc02g070510.3;Solyc02g081700.1;Solyc02g084920.3;Solyc04g009410.3;Solyc04g024420.3;Solyc04g080590.3;Solyc05g013820.3;Solyc05g056160.3;Solyc07g016200.3;Solyc07g055080.3;Solyc08g016510.3;Solyc10g008010.3;Solyc10g077030.2;Solyc10g081130.2;Solyc11g069150.2;Solyc12g009140.2
GO:0004177	molecular_function	aminopeptidase activity	13	13	0	Solyc01g006800.3;Solyc01g091070.3;Solyc01g100740.3;Solyc02g090670.3;Solyc03g111180.3;Solyc05g009780.3;Solyc07g026960.3;Solyc11g007090.2;Solyc11g044310.2;Solyc12g010020.2;Solyc12g010025.1;Solyc12g010030.2;Solyc12g010040.2
GO:0004197	molecular_function	cysteine-type endopeptidase activity	4	4	0	Solyc02g069080.3;Solyc02g069090.2;Solyc02g069100.3;Solyc02g069110.3
GO:0004298	molecular_function	threonine-type endopeptidase activity	20	20	0	Solyc01g111450.3;Solyc01g111460.3;Solyc02g070510.3;Solyc02g081700.1;Solyc02g084920.3;Solyc03g033745.1;Solyc04g009410.3;Solyc04g024420.3;Solyc04g080590.3;Solyc05g013820.3;Solyc05g056160.3;Solyc07g016200.3;Solyc07g055080.3;Solyc08g016510.3;Solyc09g082320.3;Solyc10g008010.3;Solyc10g077030.2;Solyc10g081130.2;Solyc11g069150.2;Solyc12g009140.2
GO:0004325	molecular_function	ferrochelatase activity	4	4	0	Solyc05g018650.3;Solyc05g018653.1;Solyc08g065480.3;Solyc10g084140.2
GO:0004345	molecular_function	glucose-6-phosphate dehydrogenase activity	4	4	0	Solyc01g100960.3;Solyc02g093830.3;Solyc05g015950.3;Solyc07g045540.3
GO:0004351	molecular_function	glutamate decarboxylase activity	4	4	0	Solyc01g005000.3;Solyc03g098240.3;Solyc04g025530.3;Solyc11g011920.2
GO:0004352	molecular_function	glutamate dehydrogenase (NAD+) activity	4	4	0	Solyc03g094010.3;Solyc05g052100.3;Solyc06g033860.2;Solyc10g078550.3
GO:0004356	molecular_function	glutamate-ammonia ligase activity	5	5	0	Solyc01g080280.3;Solyc04g014510.3;Solyc10g083830.2;Solyc11g011380.2;Solyc11g011390.2
GO:0004367	molecular_function	glycerol-3-phosphate dehydrogenase [NAD+] activity	4	4	0	Solyc01g088150.3;Solyc02g067930.3;Solyc04g016330.3;Solyc06g048920.3
GO:0004372	molecular_function	glycine hydroxymethyltransferase activity	7	7	0	Solyc01g104000.3;Solyc02g091560.3;Solyc04g076790.3;Solyc05g053810.3;Solyc08g065490.3;Solyc12g095930.2;Solyc12g098490.2
GO:0004373	molecular_function	glycogen (starch) synthase activity	6	6	0	Solyc02g071040.3;Solyc02g080570.3;Solyc02g088000.3;Solyc03g083095.1;Solyc07g042830.3;Solyc08g083320.3
GO:0004396	molecular_function	hexokinase activity	6	6	0	Solyc02g091830.3;Solyc03g121070.3;Solyc04g081400.3;Solyc06g066440.3;Solyc11g065220.2;Solyc12g008510.2
GO:0004420	molecular_function	hydroxymethylglutaryl-CoA reductase (NADPH) activity	4	4	0	Solyc02g038740.3;Solyc02g082260.3;Solyc03g032010.3;Solyc03g032020.3
GO:0004421	molecular_function	hydroxymethylglutaryl-CoA synthase activity	4	4	0	Solyc08g007790.3;Solyc08g080160.3;Solyc08g080170.3;Solyc12g056450.2
GO:0004449	molecular_function	isocitrate dehydrogenase (NAD+) activity	4	4	0	Solyc02g082860.3;Solyc08g077920.3;Solyc08g077930.3;Solyc10g074500.2
GO:0004462	molecular_function	lactoylglutathione lyase activity	5	5	0	Solyc02g080630.3;Solyc02g084410.3;Solyc08g066850.3;Solyc11g069040.3;Solyc12g007310.2
GO:0004478	molecular_function	methionine adenosyltransferase activity	4	4	0	Solyc01g101060.3;Solyc09g008280.2;Solyc10g083970.1;Solyc12g099000.2
GO:0004497	molecular_function	monooxygenase activity	10	10	0	Solyc01g008110.3;Solyc01g080900.3;Solyc01g109140.3;Solyc02g070580.1;Solyc02g084740.3;Solyc02g085360.3;Solyc04g079730.1;Solyc07g049690.3;Solyc10g007900.3;Solyc11g069800.1
GO:0004535	molecular_function	poly(A)-specific ribonuclease activity	8	8	0	Solyc01g007840.3;Solyc03g117030.2;Solyc06g068410.3;Solyc06g074030.1;Solyc07g065620.3;Solyc09g055920.3;Solyc11g045130.2;Solyc11g068770.1
GO:0004550	molecular_function	nucleoside diphosphate kinase activity	6	6	0	Solyc01g089970.3;Solyc03g110960.3;Solyc06g071960.3;Solyc08g008340.3;Solyc08g082430.3;Solyc12g049370.2
GO:0004556	molecular_function	alpha-amylase activity	5	5	0	Solyc02g066955.1;Solyc03g095710.3;Solyc04g078930.3;Solyc04g082090.3;Solyc05g007080.3
GO:0004571	molecular_function	mannosyl-oligosaccharide 1,2-alpha-mannosidase activity	5	5	0	Solyc02g070520.3;Solyc03g113900.3;Solyc03g123900.3;Solyc06g053860.3;Solyc06g063260.3
GO:0004630	molecular_function	phospholipase D activity	7	7	0	Solyc03g121470.3;Solyc06g068090.3;Solyc08g066790.3;Solyc08g066800.3;Solyc08g080130.3;Solyc10g024370.2;Solyc12g011170.2
GO:0004645	molecular_function	phosphorylase activity	4	4	0	Solyc02g077680.3;Solyc03g065340.3;Solyc05g012510.3;Solyc09g031970.3
GO:0004652	molecular_function	polynucleotide adenylyltransferase activity	9	9	0	Solyc01g058260.3;Solyc05g008633.1;Solyc06g066460.3;Solyc06g066470.3;Solyc06g066473.1;Solyc06g066477.1;Solyc08g066200.3;Solyc12g095890.2;Solyc12g099180.2
GO:0004664	molecular_function	prephenate dehydratase activity	4	4	0	Solyc02g080620.3;Solyc06g074530.1;Solyc11g066890.1;Solyc11g072520.2
GO:0004673	molecular_function	protein histidine kinase activity	6	6	0	Solyc05g055070.3;Solyc06g053710.3;Solyc07g056580.3;Solyc09g089610.3;Solyc11g006180.2;Solyc12g011330.3
GO:0004707	molecular_function	MAP kinase activity	16	16	0	Solyc01g080240.3;Solyc01g094960.3;Solyc02g084870.3;Solyc04g007710.3;Solyc04g080730.3;Solyc05g049970.3;Solyc06g005170.3;Solyc06g068990.4;Solyc07g056350.3;Solyc07g062080.3;Solyc08g014420.3;Solyc08g081495.1;Solyc10g007505.1;Solyc11g072630.2;Solyc12g019460.2;Solyc12g040680.2
GO:0004743	molecular_function	pyruvate kinase activity	10	10	0	Solyc01g049650.3;Solyc01g106780.3;Solyc03g007810.3;Solyc04g008740.3;Solyc06g051930.3;Solyc08g077180.3;Solyc09g008840.3;Solyc09g082970.3;Solyc10g083720.2;Solyc11g007690.2
GO:0004807	molecular_function	triose-phosphate isomerase activity	4	4	0	Solyc01g111120.3;Solyc04g011510.3;Solyc06g005490.3;Solyc10g054870.2
GO:0004812	molecular_function	aminoacyl-tRNA ligase activity	40	40	0	Solyc01g005540.3;Solyc01g080810.3;Solyc01g096870.3;Solyc01g098880.3;Solyc01g102410.3;Solyc01g106740.3;Solyc01g109360.3;Solyc01g112290.3;Solyc02g065300.1;Solyc02g069140.2;Solyc02g080990.2;Solyc02g090860.3;Solyc03g019940.3;Solyc03g117330.3;Solyc03g118170.3;Solyc04g074630.3;Solyc04g076390.3;Solyc05g005800.3;Solyc05g009190.3;Solyc05g009220.3;Solyc05g054600.3;Solyc05g056250.3;Solyc05g056255.1;Solyc06g…
GO:0004823	molecular_function	leucine-tRNA ligase activity	4	4	0	Solyc02g065300.1;Solyc02g069140.2;Solyc02g080990.2;Solyc02g081000.1
GO:0004826	molecular_function	phenylalanine-tRNA ligase activity	4	4	0	Solyc01g008310.3;Solyc02g090860.3;Solyc05g056255.1;Solyc10g007065.1
GO:0004829	molecular_function	threonine-tRNA ligase activity	4	4	0	Solyc05g005800.3;Solyc07g048080.3;Solyc07g064750.1;Solyc08g074550.3
GO:0004834	molecular_function	tryptophan synthase activity	5	5	0	Solyc01g098550.3;Solyc07g064280.3;Solyc10g005320.3;Solyc10g006400.3;Solyc12g096190.2
GO:0004857	molecular_function	enzyme inhibitor activity	37	37	0	Solyc01g091050.3;Solyc01g099940.3;Solyc01g099960.3;Solyc02g080210.3;Solyc02g080220.3;Solyc03g078090.3;Solyc03g078100.3;Solyc03g083360.3;Solyc03g083615.1;Solyc03g083710.1;Solyc03g083720.1;Solyc03g083730.1;Solyc03g083770.1;Solyc03g112960.1;Solyc03g112970.1;Solyc03g112990.1;Solyc03g123620.4;Solyc03g123630.3;Solyc05g047590.3;Solyc05g054360.3;Solyc06g005460.1;Solyc06g009190.3;Solyc06g034360.2;Solyc06g…
GO:0004861	molecular_function	cyclin-dependent protein serine/threonine kinase inhibitor activity	6	6	0	Solyc01g108610.3;Solyc02g090680.3;Solyc03g044480.3;Solyc09g061280.3;Solyc09g091780.3;Solyc12g098310.2
GO:0005094	molecular_function	Rho GDP-dissociation inhibitor activity	5	5	0	Solyc04g014760.3;Solyc05g054110.3;Solyc09g072670.3;Solyc11g012270.2;Solyc12g098660.2
GO:0005267	molecular_function	potassium channel activity	4	4	0	Solyc02g071140.3;Solyc06g009330.3;Solyc07g065450.3;Solyc10g006010.3
GO:0005315	molecular_function	inorganic phosphate transmembrane transporter activity	6	6	0	Solyc03g117810.3;Solyc05g013510.3;Solyc06g068600.3;Solyc09g066410.2;Solyc09g090070.1;Solyc09g090080.1
GO:0005351	molecular_function	carbohydrate:proton symporter activity	5	5	0	Solyc01g095540.3;Solyc05g051590.3;Solyc09g098520.3;Solyc11g008590.2;Solyc11g008610.2
GO:0005385	molecular_function	zinc ion transmembrane transporter activity	5	5	0	Solyc02g032100.3;Solyc02g081600.3;Solyc05g053370.3;Solyc07g043230.3;Solyc08g065190.3
GO:0005388	molecular_function	calcium-transporting ATPase activity	9	9	0	Solyc02g064680.3;Solyc02g092450.3;Solyc03g123890.3;Solyc04g016260.3;Solyc04g077870.3;Solyc07g008320.3;Solyc07g022790.3;Solyc09g082870.2;Solyc10g079300.2
GO:0005452	molecular_function	inorganic anion exchanger activity	4	4	0	Solyc01g057770.3;Solyc01g079150.3;Solyc03g120020.3;Solyc06g071500.3
GO:0005516	molecular_function	calmodulin binding	23	23	0	Solyc01g068460.3;Solyc01g100240.3;Solyc02g064680.3;Solyc02g079040.3;Solyc02g088590.3;Solyc02g092450.3;Solyc03g113920.3;Solyc03g113940.3;Solyc03g113950.3;Solyc03g113960.3;Solyc03g113970.3;Solyc03g113980.3;Solyc03g119250.3;Solyc03g123890.3;Solyc04g016260.3;Solyc04g017750.3;Solyc04g077870.3;Solyc07g006830.3;Solyc07g008320.3;Solyc08g069020.1;Solyc10g009210.3;Solyc10g079790.1;Solyc12g036390.2
GO:0005536	molecular_function	glucose binding	6	6	0	Solyc02g091830.3;Solyc03g121070.3;Solyc04g081400.3;Solyc06g066440.3;Solyc11g065220.2;Solyc12g008510.2
GO:0005667	cellular_component	transcription factor complex	8	8	0	Solyc01g007760.3;Solyc02g087310.3;Solyc03g113760.3;Solyc04g081350.3;Solyc06g074010.3;Solyc09g010670.3;Solyc10g078430.2;Solyc11g068800.2
GO:0005669	cellular_component	transcription factor TFIID complex	5	5	0	Solyc03g122020.3;Solyc04g076580.3;Solyc04g078050.3;Solyc06g062887.1;Solyc09g009680.2
GO:0005685	cellular_component	U1 snRNP	4	4	0	Solyc01g067830.3;Solyc03g093160.3;Solyc05g056290.3;Solyc06g008860.3
GO:0005694	cellular_component	chromosome	12	12	0	Solyc01g096900.3;Solyc02g081910.2;Solyc02g087980.3;Solyc03g093250.2;Solyc03g093260.3;Solyc05g014720.3;Solyc05g051680.3;Solyc06g073780.3;Solyc06g083870.3;Solyc07g049720.3;Solyc09g007210.3;Solyc12g021230.2
GO:0005742	cellular_component	mitochondrial outer membrane translocase complex	5	5	0	Solyc02g068130.3;Solyc02g094140.3;Solyc05g047390.1;Solyc07g015970.2;Solyc08g083070.3
GO:0005744	cellular_component	mitochondrial inner membrane presequence translocase complex	4	4	0	Solyc06g068820.3;Solyc08g006120.3;Solyc08g081430.3;Solyc10g006020.3
GO:0005777	cellular_component	peroxisome	12	12	0	Solyc01g101140.3;Solyc01g108010.3;Solyc04g054890.3;Solyc04g057960.3;Solyc06g060720.3;Solyc07g019670.3;Solyc08g068390.3;Solyc08g078390.3;Solyc08g078400.3;Solyc10g008110.3;Solyc11g005440.2;Solyc12g007170.2
GO:0005787	cellular_component	signal peptidase complex	4	4	0	Solyc00g009141.1;Solyc01g098780.3;Solyc03g005740.2;Solyc12g057030.2
GO:0005801	cellular_component	cis-Golgi network	5	5	0	Solyc01g091020.3;Solyc04g008640.3;Solyc06g065740.3;Solyc07g017520.3;Solyc07g017530.3
GO:0005819	cellular_component	spindle	5	5	0	Solyc02g067100.3;Solyc07g053790.2;Solyc08g079760.3;Solyc10g008210.3;Solyc12g005480.2
GO:0005839	cellular_component	proteasome core complex	20	20	0	Solyc01g111450.3;Solyc01g111460.3;Solyc02g070510.3;Solyc02g081700.1;Solyc02g084920.3;Solyc03g033745.1;Solyc04g009410.3;Solyc04g024420.3;Solyc04g080590.3;Solyc05g013820.3;Solyc05g056160.3;Solyc07g016200.3;Solyc07g055080.3;Solyc08g016510.3;Solyc09g082320.3;Solyc10g008010.3;Solyc10g077030.2;Solyc10g081130.2;Solyc11g069150.2;Solyc12g009140.2
GO:0005849	cellular_component	mRNA cleavage factor complex	5	5	0	Solyc01g009290.3;Solyc01g009620.3;Solyc01g009630.3;Solyc03g025880.3;Solyc07g041000.3
GO:0005856	cellular_component	cytoskeleton	6	6	0	Solyc02g068340.3;Solyc02g076840.3;Solyc02g094320.3;Solyc07g007630.3;Solyc07g017590.1;Solyc09g014980.3
GO:0005885	cellular_component	Arp2/3 protein complex	10	10	0	Solyc01g090450.3;Solyc02g094320.3;Solyc04g024530.3;Solyc05g006470.3;Solyc05g013940.3;Solyc07g007630.3;Solyc09g090550.3;Solyc11g068610.2;Solyc12g098420.2;Solyc12g098430.2
GO:0005886	cellular_component	plasma membrane	13	13	0	Solyc01g067710.3;Solyc01g097310.3;Solyc01g098190.3;Solyc03g025310.3;Solyc03g033990.1;Solyc03g083540.3;Solyc04g072760.3;Solyc06g008820.3;Solyc07g063100.3;Solyc08g068850.3;Solyc09g005870.1;Solyc11g006020.2;Solyc12g056930.2
GO:0005887	cellular_component	integral component of plasma membrane	4	4	0	Solyc04g049340.3;Solyc10g078470.2;Solyc11g017010.2;Solyc11g072170.2
GO:0005956	cellular_component	protein kinase CK2 complex	4	4	0	Solyc01g088740.3;Solyc05g050680.3;Solyc06g061000.3;Solyc10g061940.2
GO:0005978	biological_process	glycogen biosynthetic process	7	7	0	Solyc01g079790.3;Solyc01g109790.3;Solyc04g082400.3;Solyc07g019440.3;Solyc07g056140.3;Solyc07g064830.3;Solyc09g009190.3
GO:0006072	biological_process	glycerol-3-phosphate metabolic process	6	6	0	Solyc01g088150.3;Solyc02g067930.3;Solyc03g117490.3;Solyc04g016330.3;Solyc06g048920.3;Solyc11g008380.2
GO:0006164	biological_process	purine nucleotide biosynthetic process	6	6	0	Solyc01g081300.3;Solyc02g085520.3;Solyc08g075160.3;Solyc08g081150.3;Solyc10g079500.2;Solyc10g080320.2
GO:0006165	biological_process	nucleoside diphosphate phosphorylation	6	6	0	Solyc01g089970.3;Solyc03g110960.3;Solyc06g071960.3;Solyc08g008340.3;Solyc08g082430.3;Solyc12g049370.2
GO:0006183	biological_process	GTP biosynthetic process	6	6	0	Solyc01g089970.3;Solyc03g110960.3;Solyc06g071960.3;Solyc08g008340.3;Solyc08g082430.3;Solyc12g049370.2
GO:0006189	biological_process	'de novo' IMP biosynthetic process	6	6	0	Solyc02g076720.3;Solyc04g058090.3;Solyc06g060770.3;Solyc08g078490.3;Solyc11g006340.2;Solyc11g012100.2
GO:0006207	biological_process	'de novo' pyrimidine nucleobase biosynthetic process	7	7	0	Solyc01g008290.3;Solyc01g088480.3;Solyc03g083610.3;Solyc03g115630.3;Solyc08g077300.3;Solyc11g006350.1;Solyc11g068830.2
GO:0006221	biological_process	pyrimidine nucleotide biosynthetic process	13	13	0	Solyc01g056850.3;Solyc01g079650.3;Solyc01g088480.3;Solyc01g098527.1;Solyc01g098530.3;Solyc02g082190.3;Solyc02g088940.3;Solyc03g078080.3;Solyc03g083610.3;Solyc08g006700.3;Solyc08g077300.3;Solyc09g008850.3;Solyc11g068830.2
GO:0006228	biological_process	UTP biosynthetic process	6	6	0	Solyc01g089970.3;Solyc03g110960.3;Solyc06g071960.3;Solyc08g008340.3;Solyc08g082430.3;Solyc12g049370.2
GO:0006241	biological_process	CTP biosynthetic process	9	9	0	Solyc01g056850.3;Solyc01g079650.3;Solyc01g089970.3;Solyc02g082190.3;Solyc03g110960.3;Solyc06g071960.3;Solyc08g008340.3;Solyc08g082430.3;Solyc12g049370.2
GO:0006270	biological_process	DNA replication initiation	9	9	0	Solyc01g079507.1;Solyc01g110130.3;Solyc02g070780.3;Solyc02g082180.3;Solyc02g093300.3;Solyc06g076860.3;Solyc07g005020.3;Solyc09g059440.1;Solyc11g040120.2
GO:0006353	biological_process	DNA-templated transcription, termination	5	5	0	Solyc01g028870.3;Solyc02g072260.3;Solyc04g016290.3;Solyc08g074740.3;Solyc09g025260.3
GO:0006378	biological_process	mRNA polyadenylation	5	5	0	Solyc01g009620.3;Solyc01g009630.3;Solyc03g025540.3;Solyc03g025880.3;Solyc07g041000.3
GO:0006400	biological_process	tRNA modification	6	6	0	Solyc01g081460.3;Solyc02g068650.2;Solyc04g051600.3;Solyc04g074710.3;Solyc09g008130.3;Solyc12g017690.2
GO:0006414	biological_process	translational elongation	20	20	0	Solyc01g006160.3;Solyc01g016470.3;Solyc01g044480.3;Solyc01g090690.3;Solyc01g098000.3;Solyc03g112150.1;Solyc06g005060.3;Solyc06g008940.3;Solyc06g009970.3;Solyc06g011280.3;Solyc06g071790.3;Solyc07g016150.3;Solyc07g018360.3;Solyc08g079180.3;Solyc09g073000.3;Solyc10g075020.2;Solyc11g067100.2;Solyc11g069700.2;Solyc11g072190.2;Solyc12g011270.2
GO:0006418	biological_process	tRNA aminoacylation for protein translation	37	37	0	Solyc01g005540.3;Solyc01g080810.3;Solyc01g096870.3;Solyc01g098880.3;Solyc01g102410.3;Solyc01g106740.3;Solyc01g109360.3;Solyc01g112290.3;Solyc02g065300.1;Solyc02g069140.2;Solyc02g080990.2;Solyc03g019940.3;Solyc03g117330.3;Solyc03g118170.3;Solyc04g074630.3;Solyc04g076390.3;Solyc05g005800.3;Solyc05g009190.3;Solyc05g009220.3;Solyc05g054600.3;Solyc05g056250.3;Solyc06g068320.3;Solyc06g073330.3;Solyc07g…
GO:0006429	biological_process	leucyl-tRNA aminoacylation	4	4	0	Solyc02g065300.1;Solyc02g069140.2;Solyc02g080990.2;Solyc02g081000.1
GO:0006432	biological_process	phenylalanyl-tRNA aminoacylation	4	4	0	Solyc01g008310.3;Solyc02g090860.3;Solyc05g056255.1;Solyc10g007065.1
GO:0006435	biological_process	threonyl-tRNA aminoacylation	4	4	0	Solyc05g005800.3;Solyc07g048080.3;Solyc07g064750.1;Solyc08g074550.3
GO:0006452	biological_process	translational frameshifting	5	5	0	Solyc01g011000.3;Solyc03g115650.3;Solyc04g005510.3;Solyc07g005560.3;Solyc12g010060.2
GO:0006465	biological_process	signal peptide processing	5	5	0	Solyc00g009141.1;Solyc01g098780.3;Solyc03g005740.2;Solyc12g006540.2;Solyc12g057030.2
GO:0006486	biological_process	protein glycosylation	31	31	0	Solyc01g104040.3;Solyc01g108110.3;Solyc01g112245.1;Solyc02g070400.3;Solyc02g094500.3;Solyc03g097780.3;Solyc03g098600.3;Solyc03g113520.3;Solyc04g082670.3;Solyc05g006680.3;Solyc05g007930.3;Solyc05g053280.3;Solyc05g056130.3;Solyc06g065240.3;Solyc06g071160.3;Solyc06g074370.2;Solyc07g018200.1;Solyc07g052320.3;Solyc07g062590.3;Solyc07g064670.3;Solyc08g029170.3;Solyc08g069060.3;Solyc08g069065.1;Solyc08g…
GO:0006536	biological_process	glutamate metabolic process	4	4	0	Solyc01g005000.3;Solyc03g098240.3;Solyc04g025530.3;Solyc11g011920.2
GO:0006541	biological_process	glutamine metabolic process	4	4	0	Solyc03g115630.3;Solyc07g062270.3;Solyc07g062280.3;Solyc10g007410.3
GO:0006542	biological_process	glutamine biosynthetic process	5	5	0	Solyc01g080280.3;Solyc04g014510.3;Solyc10g083830.2;Solyc11g011380.2;Solyc11g011390.2
GO:0006544	biological_process	glycine metabolic process	8	8	0	Solyc01g104000.3;Solyc02g091560.3;Solyc04g076790.3;Solyc05g053810.3;Solyc08g065220.3;Solyc08g065490.3;Solyc12g095930.2;Solyc12g098490.2
GO:0006556	biological_process	S-adenosylmethionine biosynthetic process	4	4	0	Solyc01g101060.3;Solyc09g008280.2;Solyc10g083970.1;Solyc12g099000.2
GO:0006559	biological_process	L-phenylalanine catabolic process	7	7	0	Solyc01g098455.1;Solyc05g056170.3;Solyc09g007900.3;Solyc09g007910.3;Solyc09g007920.3;Solyc10g086180.2;Solyc12g014100.2
GO:0006561	biological_process	proline biosynthetic process	5	5	0	Solyc02g068640.3;Solyc06g019170.3;Solyc08g043170.3;Solyc09g008850.3;Solyc11g005620.1
GO:0006563	biological_process	L-serine metabolic process	7	7	0	Solyc01g104000.3;Solyc02g091560.3;Solyc04g076790.3;Solyc05g053810.3;Solyc08g065490.3;Solyc12g095930.2;Solyc12g098490.2
GO:0006568	biological_process	tryptophan metabolic process	8	8	0	Solyc01g098550.3;Solyc02g076760.3;Solyc03g111850.3;Solyc06g051410.3;Solyc07g064280.3;Solyc10g005320.3;Solyc10g006400.3;Solyc12g096190.2
GO:0006597	biological_process	spermine biosynthetic process	4	4	0	Solyc01g010050.3;Solyc02g089610.2;Solyc05g010420.2;Solyc06g054460.1
GO:0006605	biological_process	protein targeting	5	5	0	Solyc01g080840.3;Solyc03g110875.1;Solyc05g050720.3;Solyc06g072018.1;Solyc11g005020.2
GO:0006635	biological_process	fatty acid beta-oxidation	7	7	0	Solyc04g054890.3;Solyc07g019670.3;Solyc08g068390.3;Solyc08g078390.3;Solyc08g078400.3;Solyc10g008110.3;Solyc12g007170.2
GO:0006644	biological_process	phospholipid metabolic process	7	7	0	Solyc01g008780.3;Solyc01g099710.3;Solyc02g068360.3;Solyc02g068365.1;Solyc06g068470.3;Solyc07g014730.3;Solyc07g032220.3
GO:0006754	biological_process	ATP biosynthetic process	6	6	0	Solyc02g091130.3;Solyc03g117150.3;Solyc04g007550.3;Solyc05g008460.3;Solyc06g071100.3;Solyc07g017780.3
GO:0006779	biological_process	porphyrin-containing compound biosynthetic process	7	7	0	Solyc01g079090.3;Solyc01g086650.3;Solyc03g005080.3;Solyc03g111360.3;Solyc06g048730.3;Solyc10g005110.3;Solyc10g007320.3
GO:0006783	biological_process	heme biosynthetic process	4	4	0	Solyc05g018650.3;Solyc05g018653.1;Solyc08g065480.3;Solyc10g084140.2
GO:0006796	biological_process	phosphate-containing compound metabolic process	6	6	0	Solyc01g106430.3;Solyc02g085050.3;Solyc08g083370.3;Solyc09g010380.3;Solyc10g047950.2;Solyc12g055830.2
GO:0006814	biological_process	sodium ion transport	8	8	0	Solyc01g067710.3;Solyc01g098190.3;Solyc01g105540.3;Solyc01g105545.1;Solyc06g008820.3;Solyc11g010290.2;Solyc11g012360.2;Solyc11g065830.2
GO:0006817	biological_process	phosphate ion transport	4	4	0	Solyc05g013510.3;Solyc09g066410.2;Solyc09g090070.1;Solyc09g090080.1
GO:0006839	biological_process	mitochondrial transport	4	4	0	Solyc05g007730.3;Solyc09g011920.3;Solyc09g031680.2;Solyc11g010500.1
GO:0006850	biological_process	mitochondrial pyruvate transmembrane transport	5	5	0	Solyc06g071890.3;Solyc08g008420.3;Solyc08g082760.3;Solyc10g051120.2;Solyc11g012080.2
GO:0006873	biological_process	cellular ion homeostasis	4	4	0	Solyc03g007770.3;Solyc07g051950.3;Solyc08g079770.3;Solyc09g014610.3
GO:0006888	biological_process	ER to Golgi vesicle-mediated transport	14	14	0	Solyc01g080850.3;Solyc01g081070.3;Solyc01g091020.3;Solyc01g111690.3;Solyc02g082220.3;Solyc03g005380.3;Solyc05g053830.3;Solyc05g055690.2;Solyc06g065740.3;Solyc06g068030.3;Solyc06g084210.3;Solyc09g092680.3;Solyc11g068500.2;Solyc12g055740.2
GO:0006952	biological_process	defense response	38	38	0	Solyc00g007200.3;Solyc00g322635.1;Solyc01g102520.3;Solyc02g082430.3;Solyc02g083720.3;Solyc03g044930.2;Solyc04g005700.3;Solyc04g007010.3;Solyc04g007780.3;Solyc04g007790.3;Solyc04g007795.1;Solyc04g007820.3;Solyc04g049090.3;Solyc04g050950.3;Solyc05g005865.1;Solyc05g046140.3;Solyc05g054380.2;Solyc06g010030.3;Solyc06g010033.1;Solyc07g005370.3;Solyc07g005380.3;Solyc07g007760.3;Solyc07g008710.3;Solyc07g…
GO:0006974	biological_process	cellular response to DNA damage stimulus	7	7	0	Solyc02g014460.3;Solyc04g008600.3;Solyc05g016230.3;Solyc06g008210.3;Solyc08g023280.3;Solyc09g066080.2;Solyc12g041980.2
GO:0007010	biological_process	cytoskeleton organization	10	10	0	Solyc01g005330.3;Solyc01g109580.3;Solyc02g021420.3;Solyc04g008040.3;Solyc04g015830.3;Solyc05g017980.3;Solyc10g051340.2;Solyc10g080100.2;Solyc10g080440.2;Solyc11g012660.2
GO:0007050	biological_process	cell cycle arrest	6	6	0	Solyc01g108610.3;Solyc02g090680.3;Solyc03g044480.3;Solyc09g061280.3;Solyc09g091780.3;Solyc12g098310.2
GO:0007076	biological_process	mitotic chromosome condensation	4	4	0	Solyc07g049680.3;Solyc10g079730.2;Solyc11g011370.2;Solyc12g099515.1
GO:0007094	biological_process	mitotic spindle assembly checkpoint	5	5	0	Solyc01g103040.3;Solyc04g082900.3;Solyc05g014370.3;Solyc06g051040.3;Solyc07g053820.3
GO:0007205	biological_process	protein kinase C-activating G-protein coupled receptor signaling pathway	7	7	0	Solyc03g115370.3;Solyc05g056420.3;Solyc06g009270.3;Solyc07g006580.3;Solyc07g054830.3;Solyc10g008640.3;Solyc12g039180.2
GO:0008061	molecular_function	chitin binding	9	9	0	Solyc01g097270.3;Solyc01g097280.2;Solyc04g072000.3;Solyc06g053380.3;Solyc10g055790.1;Solyc10g055800.2;Solyc10g055810.2;Solyc10g055820.2;Solyc10g074440.2
GO:0008097	molecular_function	5S rRNA binding	5	5	0	Solyc02g090420.2;Solyc06g007670.3;Solyc06g082870.3;Solyc09g020130.3;Solyc11g018560.2
GO:0008184	molecular_function	glycogen phosphorylase activity	4	4	0	Solyc02g077680.3;Solyc03g065340.3;Solyc05g012510.3;Solyc09g031970.3
GO:0008233	molecular_function	peptidase activity	15	15	0	Solyc00g009141.1;Solyc01g094930.3;Solyc01g095120.3;Solyc01g098780.3;Solyc01g104490.3;Solyc02g091580.3;Solyc03g005740.2;Solyc03g114640.3;Solyc04g081670.3;Solyc08g065610.3;Solyc10g007850.3;Solyc11g044310.2;Solyc12g006540.2;Solyc12g057030.2;Solyc12g095910.2
GO:0008235	molecular_function	metalloexopeptidase activity	8	8	0	Solyc01g006800.3;Solyc01g091070.3;Solyc02g090670.3;Solyc05g009780.3;Solyc12g010020.2;Solyc12g010025.1;Solyc12g010030.2;Solyc12g010040.2
GO:0008295	biological_process	spermidine biosynthetic process	6	6	0	Solyc01g010050.3;Solyc01g110440.4;Solyc02g089610.2;Solyc05g010420.2;Solyc06g054460.1;Solyc10g054440.2
GO:0008374	molecular_function	O-acyltransferase activity	13	13	0	Solyc02g068920.3;Solyc03g121960.3;Solyc05g050710.3;Solyc06g066630.1;Solyc06g074680.3;Solyc07g040740.3;Solyc07g041210.3;Solyc07g065060.1;Solyc09g072710.3;Solyc11g008550.2;Solyc11g012220.1;Solyc11g012240.1;Solyc12g008970.2
GO:0008378	molecular_function	galactosyltransferase activity	18	18	0	Solyc02g070400.3;Solyc03g113520.3;Solyc05g006680.3;Solyc05g007930.3;Solyc05g053280.3;Solyc06g071160.3;Solyc07g018200.1;Solyc07g052320.3;Solyc07g062590.3;Solyc07g064670.3;Solyc08g029170.3;Solyc08g069060.3;Solyc08g069065.1;Solyc08g081920.3;Solyc08g081925.1;Solyc10g007200.3;Solyc11g013490.2;Solyc12g005880.2
GO:0008483	molecular_function	transaminase activity	16	16	0	Solyc04g009200.3;Solyc04g054310.3;Solyc07g006810.3;Solyc07g032740.3;Solyc07g043310.3;Solyc07g053710.3;Solyc07g053720.3;Solyc07g055210.3;Solyc08g041870.3;Solyc08g048450.3;Solyc08g068330.3;Solyc08g080370.3;Solyc10g007110.3;Solyc10g076250.2;Solyc12g006450.2;Solyc12g006470.2
GO:0008519	molecular_function	ammonium transmembrane transporter activity	5	5	0	Solyc03g045070.1;Solyc04g050440.3;Solyc09g065740.2;Solyc09g090730.2;Solyc10g076480.2
GO:0008536	molecular_function	Ran GTPase binding	11	11	0	Solyc01g056520.3;Solyc01g096060.3;Solyc01g104070.3;Solyc01g111780.3;Solyc03g082940.3;Solyc03g096920.3;Solyc05g010160.3;Solyc06g071200.3;Solyc09g005010.3;Solyc09g005130.3;Solyc09g098240.3
GO:0008641	molecular_function	ubiquitin-like modifier activating enzyme activity	12	12	0	Solyc01g079840.3;Solyc01g109960.3;Solyc03g019730.3;Solyc03g111340.3;Solyc05g051230.3;Solyc06g007320.3;Solyc07g064850.3;Solyc09g018450.3;Solyc11g068930.2;Solyc11g072460.2;Solyc12g005870.2;Solyc12g005875.1
GO:0008643	biological_process	carbohydrate transport	5	5	0	Solyc01g095540.3;Solyc05g051590.3;Solyc09g098520.3;Solyc11g008590.2;Solyc11g008610.2
GO:0008652	biological_process	cellular amino acid biosynthetic process	8	8	0	Solyc01g005240.3;Solyc01g005250.3;Solyc01g009180.3;Solyc01g108660.3;Solyc03g005730.3;Solyc06g064550.3;Solyc10g081510.2;Solyc11g040390.2
GO:0008654	biological_process	phospholipid biosynthetic process	8	8	0	Solyc01g104880.3;Solyc04g009580.3;Solyc04g049550.3;Solyc04g054740.3;Solyc05g051850.3;Solyc06g060780.4;Solyc07g005580.3;Solyc10g005290.3
GO:0008725	molecular_function	DNA-3-methyladenine glycosylase activity	5	5	0	Solyc02g082120.3;Solyc03g116880.3;Solyc04g079990.3;Solyc10g005210.3;Solyc12g010050.2
GO:0008878	molecular_function	glucose-1-phosphate adenylyltransferase activity	4	4	0	Solyc01g079790.3;Solyc01g109790.3;Solyc07g019440.3;Solyc07g056140.3
GO:0008964	molecular_function	phosphoenolpyruvate carboxylase activity	6	6	0	Solyc04g006970.3;Solyc07g055060.3;Solyc09g015490.3;Solyc10g007290.3;Solyc11g020290.2;Solyc12g014250.2
GO:0009001	molecular_function	serine O-acetyltransferase activity	4	4	0	Solyc02g082850.3;Solyc07g065340.1;Solyc10g006040.1;Solyc12g008780.2
GO:0009073	biological_process	aromatic amino acid family biosynthetic process	13	13	0	Solyc01g091190.3;Solyc01g105370.3;Solyc01g105390.3;Solyc01g105420.3;Solyc02g083590.3;Solyc02g088460.3;Solyc03g058860.3;Solyc04g009620.3;Solyc04g049350.3;Solyc04g074480.3;Solyc05g050980.3;Solyc11g009080.2;Solyc11g017240.2
GO:0009082	biological_process	branched-chain amino acid biosynthetic process	9	9	0	Solyc03g044330.1;Solyc05g053540.3;Solyc07g053280.3;Solyc07g061940.3;Solyc11g008780.2;Solyc12g010840.2;Solyc12g019300.2;Solyc12g019310.2;Solyc12g043020.2
GO:0009086	biological_process	methionine biosynthetic process	4	4	0	Solyc01g005250.3;Solyc01g009180.3;Solyc01g107550.3;Solyc10g081510.2
GO:0009089	biological_process	lysine biosynthetic process via diaminopimelate	9	9	0	Solyc01g005250.3;Solyc01g098380.3;Solyc01g109850.3;Solyc03g026210.3;Solyc03g044660.3;Solyc06g073280.3;Solyc09g005700.3;Solyc10g083110.2;Solyc11g044840.2
GO:0009094	biological_process	L-phenylalanine biosynthetic process	4	4	0	Solyc02g080620.3;Solyc06g074530.1;Solyc11g066890.1;Solyc11g072520.2
GO:0009107	biological_process	lipoate biosynthetic process	5	5	0	Solyc01g087520.3;Solyc02g077460.2;Solyc04g079750.3;Solyc07g054540.3;Solyc12g099700.2
GO:0009165	biological_process	nucleotide biosynthetic process	4	4	0	Solyc01g109830.3;Solyc06g061040.3;Solyc08g077200.3;Solyc10g024410.2
GO:0009228	biological_process	thiamine biosynthetic process	4	4	0	Solyc01g103950.3;Solyc05g053480.3;Solyc06g006080.3;Solyc07g064160.3
GO:0009231	biological_process	riboflavin biosynthetic process	10	10	0	Solyc01g094500.3;Solyc01g105560.3;Solyc02g079100.3;Solyc04g008990.3;Solyc04g056540.3;Solyc07g053270.3;Solyc08g015660.3;Solyc11g010300.2;Solyc11g073160.2;Solyc12g096590.2
GO:0009298	biological_process	GDP-mannose biosynthetic process	5	5	0	Solyc02g063220.3;Solyc02g086095.1;Solyc05g048760.3;Solyc06g060100.3;Solyc08g008670.3
GO:0009331	cellular_component	glycerol-3-phosphate dehydrogenase complex	5	5	0	Solyc01g088150.3;Solyc02g067930.3;Solyc04g016330.3;Solyc06g048920.3;Solyc11g008380.2
GO:0009408	biological_process	response to heat	11	11	0	Solyc01g081330.3;Solyc01g086740.3;Solyc01g090550.3;Solyc01g105340.3;Solyc02g088610.3;Solyc03g116790.3;Solyc03g118500.3;Solyc04g009770.3;Solyc05g055160.3;Solyc06g011370.3;Solyc11g071830.2
GO:0009415	biological_process	response to water	5	5	0	Solyc02g062390.3;Solyc02g084840.3;Solyc02g084850.3;Solyc02g093255.1;Solyc04g082200.2
GO:0009435	biological_process	NAD biosynthetic process	8	8	0	Solyc02g093290.3;Solyc03g044430.3;Solyc03g112060.3;Solyc05g008180.3;Solyc07g065590.3;Solyc08g082830.3;Solyc08g082840.2;Solyc12g014530.2
GO:0009523	cellular_component	photosystem II	27	27	0	Solyc01g087040.2;Solyc01g102770.1;Solyc01g106090.3;Solyc02g038710.1;Solyc02g065400.3;Solyc02g079950.3;Solyc03g114930.3;Solyc03g115005.1;Solyc04g009420.3;Solyc04g064670.3;Solyc05g007780.3;Solyc05g025600.1;Solyc06g065490.3;Solyc06g084045.1;Solyc07g032640.2;Solyc07g044860.3;Solyc07g066310.3;Solyc08g067840.3;Solyc09g064500.3;Solyc09g064580.2;Solyc09g065910.2;Solyc10g006530.3;Solyc10g054420.2;Solyc10g…
GO:0009538	cellular_component	photosystem I reaction center	10	10	0	Solyc02g069450.3;Solyc02g069460.3;Solyc03g120640.3;Solyc06g054260.1;Solyc06g066640.3;Solyc06g082940.3;Solyc06g082950.3;Solyc06g083680.3;Solyc09g063130.3;Solyc12g044280.2
GO:0009584	biological_process	detection of visible light	5	5	0	Solyc01g059870.4;Solyc02g071260.3;Solyc05g053410.3;Solyc07g045480.3;Solyc10g044670.2
GO:0009585	biological_process	red, far-red light phototransduction	5	5	0	Solyc01g059870.4;Solyc02g071260.3;Solyc05g053410.3;Solyc07g045480.3;Solyc10g044670.2
GO:0009607	biological_process	response to biotic stimulus	23	23	0	Solyc00g322635.1;Solyc03g044930.2;Solyc04g005700.3;Solyc04g007010.3;Solyc04g007780.3;Solyc04g007790.3;Solyc04g007795.1;Solyc04g007820.3;Solyc04g050950.3;Solyc05g005865.1;Solyc05g046140.3;Solyc05g054380.2;Solyc07g005370.3;Solyc07g005380.3;Solyc07g008710.3;Solyc08g023660.3;Solyc08g065410.2;Solyc09g059473.1;Solyc09g090970.3;Solyc09g090980.3;Solyc09g091000.3;Solyc10g048030.2;Solyc12g096960.2
GO:0009611	biological_process	response to wounding	14	14	0	Solyc01g095580.3;Solyc01g108390.3;Solyc05g050280.3;Solyc06g069400.3;Solyc08g080630.3;Solyc09g083440.3;Solyc09g084450.3;Solyc09g084460.3;Solyc09g084470.3;Solyc09g089520.3;Solyc09g089530.3;Solyc09g089540.3;Solyc10g011660.3;Solyc10g086100.2
GO:0009654	cellular_component	photosystem II oxygen evolving complex	19	19	0	Solyc01g087040.2;Solyc01g106090.3;Solyc02g065400.3;Solyc02g079950.3;Solyc03g114930.3;Solyc03g115005.1;Solyc04g009420.3;Solyc04g064670.3;Solyc05g007780.3;Solyc06g065490.3;Solyc07g032640.2;Solyc07g044860.3;Solyc07g066310.3;Solyc08g067840.3;Solyc09g064500.3;Solyc10g006530.3;Solyc10g054420.2;Solyc11g008480.2;Solyc12g094720.2
GO:0009690	biological_process	cytokinin metabolic process	6	6	0	Solyc04g016430.3;Solyc04g080810.3;Solyc04g080820.2;Solyc08g061930.3;Solyc12g008890.2;Solyc12g008900.2
GO:0009744	biological_process	response to sucrose	6	6	0	Solyc00g090870.3;Solyc05g054220.3;Solyc06g010260.3;Solyc07g045460.3;Solyc11g012710.2;Solyc12g099970.2
GO:0009765	biological_process	photosynthesis, light harvesting	30	30	0	Solyc01g105030.3;Solyc01g105050.3;Solyc02g070940.1;Solyc02g070950.1;Solyc02g070970.1;Solyc02g070980.1;Solyc02g070990.1;Solyc02g071000.1;Solyc02g071010.1;Solyc02g071030.2;Solyc03g005760.1;Solyc03g005770.3;Solyc03g005780.3;Solyc03g115900.3;Solyc04g082930.2;Solyc05g056050.3;Solyc05g056070.3;Solyc06g063370.3;Solyc06g069730.3;Solyc07g022900.3;Solyc07g047850.3;Solyc07g063600.3;Solyc08g067320.2;Solyc09g…
GO:0009881	molecular_function	photoreceptor activity	6	6	0	Solyc01g059870.4;Solyc02g071260.3;Solyc05g018615.1;Solyc05g053410.3;Solyc07g045480.3;Solyc10g044670.2
GO:0009916	molecular_function	alternative oxidase activity	4	4	0	Solyc01g105220.3;Solyc08g075540.4;Solyc08g075550.3;Solyc11g011990.2
GO:0010105	biological_process	negative regulation of ethylene-activated signaling pathway	6	6	0	Solyc05g055070.3;Solyc06g053710.3;Solyc07g056580.3;Solyc09g089610.3;Solyc11g006180.2;Solyc12g011330.3
GO:0010223	biological_process	secondary shoot formation	4	4	0	Solyc02g064770.3;Solyc02g092760.3;Solyc02g092770.3;Solyc04g077860.3
GO:0010277	molecular_function	chlorophyllide a oxygenase [overall] activity	5	5	0	Solyc04g040160.3;Solyc06g060310.3;Solyc11g012850.2;Solyc11g066440.2;Solyc12g096550.2
GO:0015450	molecular_function	P-P-bond-hydrolysis-driven protein transmembrane transporter activity	5	5	0	Solyc03g095220.3;Solyc03g110875.1;Solyc05g052160.3;Solyc06g072018.1;Solyc06g076360.3
GO:0015629	cellular_component	actin cytoskeleton	13	13	0	Solyc01g090450.3;Solyc01g111380.3;Solyc03g025740.3;Solyc05g006470.3;Solyc06g005360.3;Solyc09g010440.3;Solyc09g072590.3;Solyc09g090110.3;Solyc09g090550.3;Solyc10g084660.2;Solyc11g068610.2;Solyc12g098420.2;Solyc12g098430.2
GO:0015696	biological_process	ammonium transport	5	5	0	Solyc03g045070.1;Solyc04g050440.3;Solyc09g065740.2;Solyc09g090730.2;Solyc10g076480.2
GO:0015743	biological_process	malate transport	5	5	0	Solyc01g007080.3;Solyc01g096140.3;Solyc03g096820.3;Solyc03g119640.3;Solyc08g006990.2
GO:0015936	biological_process	coenzyme A metabolic process	4	4	0	Solyc02g038740.3;Solyc02g082260.3;Solyc03g032010.3;Solyc03g032020.3
GO:0015969	biological_process	guanosine tetraphosphate metabolic process	6	6	0	Solyc03g096900.3;Solyc03g123370.3;Solyc09g075390.3;Solyc09g098580.3;Solyc09g098590.3;Solyc12g098920.2
GO:0015976	biological_process	carbon utilization	4	4	0	Solyc02g067750.3;Solyc02g086820.3;Solyc05g005490.3;Solyc09g010970.3
GO:0015995	biological_process	chlorophyll biosynthetic process	8	8	0	Solyc01g088310.3;Solyc03g115980.1;Solyc03g118240.3;Solyc04g015490.3;Solyc04g015750.3;Solyc09g014760.3;Solyc10g008740.3;Solyc10g077040.2
GO:0016042	biological_process	lipid catabolic process	8	8	0	Solyc01g094570.3;Solyc01g104310.3;Solyc03g025510.3;Solyc03g122280.3;Solyc05g051280.3;Solyc07g014730.3;Solyc07g032220.3;Solyc11g011120.2
GO:0016114	biological_process	terpenoid biosynthetic process	6	6	0	Solyc01g009010.3;Solyc01g067890.3;Solyc08g066950.3;Solyc08g081570.3;Solyc11g010850.2;Solyc11g069380.2
GO:0016117	biological_process	carotenoid biosynthetic process	7	7	0	Solyc01g097810.3;Solyc03g123760.3;Solyc04g040190.1;Solyc06g074240.2;Solyc10g079480.1;Solyc10g081650.2;Solyc12g008980.2
GO:0016209	molecular_function	antioxidant activity	4	4	0	Solyc01g007740.3;Solyc04g064930.3;Solyc07g042440.3;Solyc10g082030.2
GO:0016226	biological_process	iron-sulfur cluster assembly	19	19	0	Solyc01g079220.3;Solyc01g100410.3;Solyc01g103710.3;Solyc02g080440.3;Solyc03g031700.3;Solyc03g112900.3;Solyc03g119420.3;Solyc05g044630.3;Solyc05g051700.3;Solyc07g007450.3;Solyc07g053150.3;Solyc08g007010.3;Solyc08g075730.3;Solyc09g009460.3;Solyc09g074400.3;Solyc10g007670.3;Solyc11g006920.2;Solyc11g007120.2;Solyc12g096690.2
GO:0016255	biological_process	attachment of GPI anchor to protein	4	4	0	Solyc09g059583.1;Solyc09g059600.3;Solyc09g059960.3;Solyc10g007850.3
GO:0016485	biological_process	protein processing	7	7	0	Solyc01g009380.3;Solyc02g088610.3;Solyc03g115075.1;Solyc06g011370.3;Solyc06g073410.3;Solyc10g081230.2;Solyc11g011480.2
GO:0016559	biological_process	peroxisome fission	4	4	0	Solyc01g091730.3;Solyc03g093180.1;Solyc04g080000.1;Solyc10g017850.3
GO:0016615	molecular_function	malate dehydrogenase activity	9	9	0	Solyc01g090710.3;Solyc02g063490.3;Solyc03g071590.3;Solyc03g115990.2;Solyc07g062650.3;Solyc09g090140.3;Solyc09g091070.2;Solyc11g007990.2;Solyc12g014180.2
GO:0016628	molecular_function	oxidoreductase activity, acting on the CH-CH group of donors, NAD or NADP as acceptor	5	5	0	Solyc01g009310.3;Solyc01g088310.3;Solyc03g115980.1;Solyc06g074090.3;Solyc09g009040.3
GO:0016638	molecular_function	oxidoreductase activity, acting on the CH-NH2 group of donors	4	4	0	Solyc03g063560.3;Solyc03g083440.3;Solyc03g113770.3;Solyc03g113780.3
GO:0016639	molecular_function	oxidoreductase activity, acting on the CH-NH2 group of donors, NAD or NADP as acceptor	5	5	0	Solyc03g083440.3;Solyc03g094010.3;Solyc05g052100.3;Solyc06g033860.2;Solyc10g078550.3
GO:0016668	molecular_function	oxidoreductase activity, acting on a sulfur group of donors, NAD(P) as acceptor	6	6	0	Solyc01g100360.3;Solyc05g053100.3;Solyc05g053300.3;Solyc09g065900.3;Solyc09g091840.3;Solyc12g099100.2
GO:0016671	molecular_function	oxidoreductase activity, acting on a sulfur group of donors, disulfide as acceptor	8	8	0	Solyc01g080410.3;Solyc01g106400.3;Solyc02g032860.3;Solyc02g080640.3;Solyc03g031620.3;Solyc07g056390.3;Solyc07g062060.3;Solyc10g047930.2
GO:0016701	molecular_function	oxidoreductase activity, acting on single donors with incorporation of molecular oxygen	4	4	0	Solyc01g090180.3;Solyc05g041200.3;Solyc07g045050.3;Solyc11g072550.2
GO:0016702	molecular_function	oxidoreductase activity, acting on single donors with incorporation of molecular oxygen, incorporation of two atoms of oxygen	24	24	0	Solyc01g006540.3;Solyc01g006560.3;Solyc01g006565.1;Solyc01g009680.3;Solyc01g087250.3;Solyc01g087260.3;Solyc01g099150.4;Solyc01g099160.3;Solyc01g099180.3;Solyc02g087740.3;Solyc03g114510.3;Solyc03g122340.3;Solyc05g014790.3;Solyc07g055160.3;Solyc07g056570.1;Solyc08g016720.1;Solyc08g029000.3;Solyc08g075490.3;Solyc09g055890.3;Solyc09g055900.3;Solyc09g075860.3;Solyc09g075870.2;Solyc10g007990.3;Solyc12g…
GO:0016717	molecular_function	oxidoreductase activity, acting on paired donors, with oxidation of a pair of donors resulting in the reduction of molecular oxygen to two molecules of water	11	11	0	Solyc01g006430.3;Solyc03g058430.2;Solyc03g116730.3;Solyc04g040120.1;Solyc04g040130.1;Solyc06g007130.4;Solyc06g051400.3;Solyc12g044950.2;Solyc12g049030.1;Solyc12g100230.1;Solyc12g100250.2
GO:0016742	molecular_function	hydroxymethyl-, formyl- and related transferase activity	4	4	0	Solyc02g091290.3;Solyc06g060770.3;Solyc08g078490.3;Solyc11g012100.2
GO:0016763	molecular_function	transferase activity, transferring pentosyl groups	4	4	0	Solyc04g074710.3;Solyc05g008180.3;Solyc07g064810.3;Solyc12g017690.2
GO:0016776	molecular_function	phosphotransferase activity, phosphate group as acceptor	6	6	0	Solyc03g111200.3;Solyc04g049690.3;Solyc05g014980.3;Solyc06g065270.3;Solyc09g007180.3;Solyc12g010380.2
GO:0016798	molecular_function	hydrolase activity, acting on glycosyl bonds	8	8	0	Solyc03g115500.3;Solyc04g077190.3;Solyc05g012540.3;Solyc06g069580.3;Solyc07g007550.3;Solyc10g085225.1;Solyc11g033260.2;Solyc12g088210.2
GO:0016811	molecular_function	hydrolase activity, acting on carbon-nitrogen (but not peptide) bonds, in linear amides	6	6	0	Solyc01g104080.3;Solyc02g092530.3;Solyc04g015760.3;Solyc05g053740.3;Solyc09g092120.3;Solyc10g074580.2
GO:0016813	molecular_function	hydrolase activity, acting on carbon-nitrogen (but not peptide) bonds, in linear amidines	4	4	0	Solyc01g091160.4;Solyc01g091170.3;Solyc02g068380.3;Solyc09g083410.3
GO:0016817	molecular_function	hydrolase activity, acting on acid anhydrides	9	9	0	Solyc01g080780.2;Solyc01g091350.3;Solyc01g091430.2;Solyc01g111240.3;Solyc07g007650.2;Solyc09g074940.2;Solyc09g082380.3;Solyc11g005140.1;Solyc11g011460.2
GO:0016841	molecular_function	ammonia-lyase activity	5	5	0	Solyc05g056170.3;Solyc09g007900.3;Solyc09g007910.3;Solyc09g007920.3;Solyc10g086180.2
GO:0016866	molecular_function	intramolecular transferase activity	9	9	0	Solyc03g114860.3;Solyc04g005340.2;Solyc04g051200.2;Solyc05g012070.3;Solyc07g042630.3;Solyc11g008360.2;Solyc12g006510.2;Solyc12g006520.2;Solyc12g006530.2
GO:0016872	molecular_function	intramolecular lyase activity	6	6	0	Solyc02g067870.3;Solyc05g010320.3;Solyc05g052240.3;Solyc06g084260.3;Solyc07g062030.3;Solyc08g061480.3
GO:0016925	biological_process	protein sumoylation	8	8	0	Solyc01g109960.3;Solyc06g010000.3;Solyc07g049360.3;Solyc07g064880.3;Solyc09g059970.3;Solyc11g069160.2;Solyc11g069163.1;Solyc12g006010.2
GO:0016987	molecular_function	bacterial sigma factor activity	7	7	0	Solyc01g081490.3;Solyc01g087690.2;Solyc03g007370.3;Solyc03g097320.3;Solyc06g072710.3;Solyc08g065970.3;Solyc09g008040.3
GO:0017006	biological_process	protein-tetrapyrrole linkage	5	5	0	Solyc01g059870.4;Solyc02g071260.3;Solyc05g053410.3;Solyc07g045480.3;Solyc10g044670.2
GO:0017150	molecular_function	tRNA dihydrouridine synthase activity	6	6	0	Solyc01g087290.3;Solyc01g087300.3;Solyc01g110490.3;Solyc02g093060.3;Solyc03g044270.3;Solyc06g073230.3
GO:0018298	biological_process	protein-chromophore linkage	5	5	0	Solyc01g059870.4;Solyc02g071260.3;Solyc05g053410.3;Solyc07g045480.3;Solyc10g044670.2
GO:0019001	molecular_function	guanyl nucleotide binding	6	6	0	Solyc01g109110.3;Solyc02g090160.3;Solyc03g097980.3;Solyc08g005310.3;Solyc08g061220.3;Solyc08g076160.3
GO:0019139	molecular_function	cytokinin dehydrogenase activity	6	6	0	Solyc04g016430.3;Solyc04g080810.3;Solyc04g080820.2;Solyc08g061930.3;Solyc12g008890.2;Solyc12g008900.2
GO:0019205	molecular_function	nucleobase-containing compound kinase activity	12	12	0	Solyc01g088480.3;Solyc02g093990.3;Solyc03g005050.3;Solyc03g083610.3;Solyc03g111200.3;Solyc04g049690.3;Solyc05g014980.3;Solyc06g065270.3;Solyc08g077300.3;Solyc09g007170.3;Solyc09g007180.3;Solyc12g010380.2
GO:0019318	biological_process	hexose metabolic process	5	5	0	Solyc02g087770.3;Solyc02g087780.3;Solyc02g087800.3;Solyc03g113030.3;Solyc03g118650.3
GO:0019509	biological_process	L-methionine salvage from methylthioadenosine	4	4	0	Solyc07g063040.3;Solyc09g082630.3;Solyc09g082650.3;Solyc10g007050.3
GO:0019538	biological_process	protein metabolic process	19	19	0	Solyc01g007260.3;Solyc02g088610.3;Solyc03g007110.3;Solyc03g115230.3;Solyc03g117950.3;Solyc03g118340.3;Solyc05g055200.3;Solyc06g011370.3;Solyc06g051460.3;Solyc07g006540.3;Solyc07g018070.3;Solyc08g079660.3;Solyc09g055230.3;Solyc11g006650.2;Solyc12g010020.2;Solyc12g010025.1;Solyc12g010030.2;Solyc12g010040.2;Solyc12g042060.2
GO:0019773	cellular_component	proteasome core complex, alpha-subunit complex	10	10	0	Solyc01g111450.3;Solyc02g070510.3;Solyc02g081700.1;Solyc04g080590.3;Solyc07g055080.3;Solyc08g016510.3;Solyc10g008010.3;Solyc10g077030.2;Solyc10g081130.2;Solyc12g009140.2
GO:0019829	molecular_function	cation-transporting ATPase activity	6	6	0	Solyc01g105160.3;Solyc02g068490.3;Solyc02g092920.3;Solyc07g009130.3;Solyc08g061610.3;Solyc08g080890.3
GO:0019898	cellular_component	extrinsic component of membrane	17	17	0	Solyc01g087040.2;Solyc01g106090.3;Solyc02g065400.3;Solyc02g079950.3;Solyc03g114930.3;Solyc03g115005.1;Solyc04g009420.3;Solyc04g064670.3;Solyc05g007780.3;Solyc06g065490.3;Solyc07g032640.2;Solyc07g044860.3;Solyc08g067840.3;Solyc10g006530.3;Solyc10g054420.2;Solyc11g008480.2;Solyc12g094720.2
GO:0019904	molecular_function	protein domain specific binding	11	11	0	Solyc02g063070.3;Solyc03g034180.3;Solyc04g012120.3;Solyc04g074230.3;Solyc04g074510.3;Solyc04g076060.3;Solyc07g053260.3;Solyc11g010200.2;Solyc11g010470.2;Solyc12g010860.2;Solyc12g057110.2
GO:0030042	biological_process	actin filament depolymerization	7	7	0	Solyc01g111380.3;Solyc03g025740.3;Solyc06g005360.3;Solyc09g010440.3;Solyc09g072590.3;Solyc09g090110.3;Solyc10g084660.2
GO:0030060	molecular_function	L-malate dehydrogenase activity	8	8	0	Solyc01g090710.3;Solyc01g106480.3;Solyc02g063490.3;Solyc03g115990.2;Solyc07g062650.3;Solyc09g090140.3;Solyc09g091070.2;Solyc12g014180.2
GO:0030091	biological_process	protein repair	4	4	0	Solyc01g080410.3;Solyc01g106400.3;Solyc07g062060.3;Solyc10g047930.2
GO:0030127	cellular_component	COPII vesicle coat	9	9	0	Solyc01g080850.3;Solyc01g081070.3;Solyc02g082220.3;Solyc03g005380.3;Solyc05g053830.3;Solyc05g055690.2;Solyc06g084210.3;Solyc09g092680.3;Solyc11g068500.2
GO:0030130	cellular_component	clathrin coat of trans-Golgi network vesicle	7	7	0	Solyc02g078540.3;Solyc03g006510.3;Solyc03g096000.3;Solyc05g052510.3;Solyc06g051310.3;Solyc07g054180.3;Solyc09g014450.3
GO:0030132	cellular_component	clathrin coat of coated pit	7	7	0	Solyc02g078540.3;Solyc03g006510.3;Solyc03g096000.3;Solyc05g052510.3;Solyc06g051310.3;Solyc07g054180.3;Solyc09g014450.3
GO:0030145	molecular_function	manganese ion binding	19	19	0	Solyc01g088300.3;Solyc01g100740.3;Solyc01g102390.3;Solyc01g102400.3;Solyc03g123410.1;Solyc05g056110.3;Solyc07g026960.3;Solyc07g041720.1;Solyc07g044840.3;Solyc07g065330.3;Solyc09g009340.2;Solyc09g090020.3;Solyc09g090040.3;Solyc10g077120.2;Solyc11g006730.1;Solyc12g010020.2;Solyc12g010025.1;Solyc12g010030.2;Solyc12g010040.2
GO:0030150	biological_process	protein import into mitochondrial matrix	5	5	0	Solyc05g047390.1;Solyc06g068820.3;Solyc07g015970.2;Solyc08g006120.3;Solyc08g081430.3
GO:0030259	biological_process	lipid glycosylation	5	5	0	Solyc03g118860.3;Solyc04g051150.3;Solyc04g071540.3;Solyc06g007980.3;Solyc09g061860.3
GO:0030286	cellular_component	dynein complex	9	9	0	Solyc01g005460.3;Solyc01g066590.3;Solyc03g113540.3;Solyc03g120690.3;Solyc06g071180.3;Solyc07g063180.3;Solyc07g063610.3;Solyc12g006630.2;Solyc12g044240.2
GO:0030488	biological_process	tRNA methylation	6	6	0	Solyc02g088540.3;Solyc04g081360.3;Solyc05g005590.3;Solyc05g006200.3;Solyc06g030570.3;Solyc12g005280.2
GO:0030529	cellular_component	intracellular ribonucleoprotein complex	10	10	0	Solyc01g097760.3;Solyc02g070550.3;Solyc06g050120.3;Solyc06g064460.3;Solyc06g064470.3;Solyc08g015650.3;Solyc08g068310.3;Solyc09g011420.3;Solyc09g092080.3;Solyc12g019000.2
GO:0030833	biological_process	regulation of actin filament polymerization	5	5	0	Solyc01g090450.3;Solyc05g006470.3;Solyc07g007630.3;Solyc09g090550.3;Solyc11g068610.2
GO:0030915	cellular_component	Smc5-Smc6 complex	6	6	0	Solyc01g006210.3;Solyc01g087720.3;Solyc05g051680.3;Solyc07g062780.3;Solyc10g078730.2;Solyc12g041890.2
GO:0030955	molecular_function	potassium ion binding	10	10	0	Solyc01g049650.3;Solyc01g106780.3;Solyc03g007810.3;Solyc04g008740.3;Solyc06g051930.3;Solyc08g077180.3;Solyc09g008840.3;Solyc09g082970.3;Solyc10g083720.2;Solyc11g007690.2
GO:0031123	biological_process	RNA 3'-end processing	5	5	0	Solyc01g058260.3;Solyc05g008633.1;Solyc08g066200.3;Solyc12g095890.2;Solyc12g099180.2
GO:0031683	molecular_function	G-protein beta/gamma-subunit complex binding	6	6	0	Solyc01g109110.3;Solyc02g090160.3;Solyc03g097980.3;Solyc08g005310.3;Solyc08g061220.3;Solyc08g076160.3
GO:0032147	biological_process	activation of protein kinase activity	5	5	0	Solyc02g067100.3;Solyc07g053790.2;Solyc08g079760.3;Solyc10g008210.3;Solyc12g005480.2
GO:0033014	biological_process	tetrapyrrole biosynthetic process	6	6	0	Solyc01g106390.3;Solyc04g009200.3;Solyc04g076870.3;Solyc04g079320.3;Solyc07g066470.3;Solyc08g069030.3
GO:0033177	cellular_component	proton-transporting two-sector ATPase complex, proton-transporting domain	7	7	0	Solyc02g084360.3;Solyc04g081090.3;Solyc06g067880.3;Solyc08g067480.3;Solyc10g054560.2;Solyc10g054570.2;Solyc10g054590.2
GO:0033178	cellular_component	proton-transporting two-sector ATPase complex, catalytic domain	5	5	0	Solyc08g008210.3;Solyc08g081900.3;Solyc08g081910.3;Solyc09g048990.3;Solyc12g056110.2
GO:0033179	cellular_component	proton-transporting V-type ATPase, V0 domain	14	14	0	Solyc01g110120.3;Solyc02g084360.3;Solyc04g081090.3;Solyc06g067880.3;Solyc06g075400.3;Solyc07g049710.3;Solyc08g067480.3;Solyc09g098445.1;Solyc10g054560.2;Solyc10g054570.2;Solyc10g054590.2;Solyc10g081530.2;Solyc11g072530.2;Solyc12g098720.2
GO:0033743	molecular_function	peptide-methionine (R)-S-oxide reductase activity	5	5	0	Solyc01g080410.3;Solyc01g106400.3;Solyc02g083360.1;Solyc07g062060.3;Solyc10g047930.2
GO:0033897	molecular_function	ribonuclease T2 activity	7	7	0	Solyc05g007940.3;Solyc05g007950.3;Solyc05g013210.3;Solyc06g082890.3;Solyc07g006560.3;Solyc07g006570.3;Solyc09g020110.3
GO:0034314	biological_process	Arp2/3 complex-mediated actin nucleation	10	10	0	Solyc01g090450.3;Solyc02g094320.3;Solyc04g024530.3;Solyc05g006470.3;Solyc05g013940.3;Solyc07g007630.3;Solyc09g090550.3;Solyc11g068610.2;Solyc12g098420.2;Solyc12g098430.2
GO:0035091	molecular_function	phosphatidylinositol binding	8	8	0	Solyc03g112830.3;Solyc03g116830.3;Solyc03g120770.3;Solyc06g050550.3;Solyc08g042130.2;Solyc09g010130.3;Solyc09g031590.3;Solyc12g044220.2
GO:0035267	cellular_component	NuA4 histone acetyltransferase complex	4	4	0	Solyc01g079210.3;Solyc02g032300.3;Solyc02g081650.3;Solyc07g053190.3
GO:0038199	molecular_function	ethylene receptor activity	6	6	0	Solyc05g055070.3;Solyc06g053710.3;Solyc07g056580.3;Solyc09g089610.3;Solyc11g006180.2;Solyc12g011330.3
GO:0042026	biological_process	protein refolding	9	9	0	Solyc01g028810.3;Solyc02g068730.3;Solyc03g120850.3;Solyc03g121640.3;Solyc05g010240.3;Solyc05g053470.3;Solyc06g075010.3;Solyc09g091180.3;Solyc11g069790.2
GO:0042132	molecular_function	fructose 1,6-bisphosphate 1-phosphatase activity	5	5	0	Solyc01g106010.3;Solyc04g071340.4;Solyc09g011810.3;Solyc10g086730.2;Solyc12g056530.2
GO:0042176	biological_process	regulation of protein catabolic process	6	6	0	Solyc01g111700.2;Solyc01g111710.3;Solyc05g053650.3;Solyc07g053650.3;Solyc09g091750.3;Solyc10g008180.2
GO:0042549	biological_process	photosystem II stabilization	4	4	0	Solyc01g102770.1;Solyc02g065400.3;Solyc07g032640.2;Solyc11g050770.1
GO:0042555	cellular_component	MCM complex	6	6	0	Solyc01g079507.1;Solyc01g110130.3;Solyc02g070780.3;Solyc02g082180.3;Solyc07g005020.3;Solyc11g040120.2
GO:0042765	cellular_component	GPI-anchor transamidase complex	5	5	0	Solyc02g067820.3;Solyc09g059583.1;Solyc09g059600.3;Solyc09g059960.3;Solyc10g007850.3
GO:0042803	molecular_function	protein homodimerization activity	11	11	0	Solyc01g059870.4;Solyc02g067930.3;Solyc02g071260.3;Solyc05g018615.1;Solyc05g053410.3;Solyc07g045480.3;Solyc07g064930.3;Solyc10g044670.2;Solyc10g081240.2;Solyc11g013393.1;Solyc12g014470.2
GO:0043039	biological_process	tRNA aminoacylation	11	11	0	Solyc01g102410.3;Solyc01g111990.3;Solyc01g112290.3;Solyc02g090860.3;Solyc03g097290.3;Solyc05g005800.3;Solyc05g009220.3;Solyc05g056255.1;Solyc07g048080.3;Solyc08g074550.3;Solyc10g007065.1
GO:0043130	molecular_function	ubiquitin binding	5	5	0	Solyc01g096910.3;Solyc02g072100.3;Solyc03g006020.3;Solyc07g062290.3;Solyc10g005890.3
GO:0043231	cellular_component	intracellular membrane-bounded organelle	5	5	0	Solyc03g007030.3;Solyc04g005080.3;Solyc05g006520.3;Solyc12g009400.2;Solyc12g009410.2
GO:0043562	biological_process	cellular response to nitrogen levels	6	6	0	Solyc00g090870.3;Solyc05g054220.3;Solyc06g010260.3;Solyc07g045460.3;Solyc11g012710.2;Solyc12g099970.2
GO:0043631	biological_process	RNA polyadenylation	9	9	0	Solyc01g058260.3;Solyc05g008633.1;Solyc06g066460.3;Solyc06g066470.3;Solyc06g066473.1;Solyc06g066477.1;Solyc08g066200.3;Solyc12g095890.2;Solyc12g099180.2
GO:0044249	biological_process	cellular biosynthetic process	4	4	0	Solyc06g061040.3;Solyc08g022210.3;Solyc08g077200.3;Solyc10g024410.2
GO:0045017	biological_process	glycerolipid biosynthetic process	4	4	0	Solyc01g107900.3;Solyc07g053890.3;Solyc10g009430.3;Solyc12g010590.2
GO:0045492	biological_process	xylan biosynthetic process	5	5	0	Solyc01g103360.3;Solyc01g107800.3;Solyc02g093090.1;Solyc11g005760.2;Solyc11g031950.1
GO:0045893	biological_process	positive regulation of transcription, DNA-templated	9	9	0	Solyc01g090760.3;Solyc01g110310.3;Solyc02g062385.1;Solyc02g084590.3;Solyc03g033660.3;Solyc03g120890.3;Solyc04g015360.3;Solyc05g056120.3;Solyc09g009490.3
GO:0045901	biological_process	positive regulation of translational elongation	5	5	0	Solyc01g011000.3;Solyc03g115650.3;Solyc04g005510.3;Solyc07g005560.3;Solyc12g010060.2
GO:0045905	biological_process	positive regulation of translational termination	5	5	0	Solyc01g011000.3;Solyc03g115650.3;Solyc04g005510.3;Solyc07g005560.3;Solyc12g010060.2
GO:0046168	biological_process	glycerol-3-phosphate catabolic process	4	4	0	Solyc01g088150.3;Solyc02g067930.3;Solyc04g016330.3;Solyc06g048920.3
GO:0046470	biological_process	phosphatidylcholine metabolic process	7	7	0	Solyc03g121470.3;Solyc06g068090.3;Solyc08g066790.3;Solyc08g066800.3;Solyc08g080130.3;Solyc10g024370.2;Solyc12g011170.2
GO:0046835	biological_process	carbohydrate phosphorylation	8	8	0	Solyc01g058390.3;Solyc02g091830.3;Solyc03g121070.3;Solyc04g081400.3;Solyc06g066440.3;Solyc07g014640.3;Solyc11g065220.2;Solyc12g008510.2
GO:0046856	biological_process	phosphatidylinositol dephosphorylation	11	11	0	Solyc00g009110.3;Solyc04g079820.3;Solyc06g054010.3;Solyc08g007080.3;Solyc08g014580.3;Solyc08g077210.3;Solyc09g065480.2;Solyc09g082370.3;Solyc11g008800.2;Solyc12g019080.2;Solyc12g096660.2
GO:0046873	molecular_function	metal ion transmembrane transporter activity	19	19	0	Solyc01g087530.3;Solyc01g103890.3;Solyc01g106900.3;Solyc02g021480.3;Solyc02g032100.3;Solyc02g081600.3;Solyc03g005390.3;Solyc04g008340.2;Solyc05g012220.3;Solyc05g053370.3;Solyc06g068490.3;Solyc07g043230.3;Solyc07g065380.4;Solyc08g065190.3;Solyc08g069000.3;Solyc09g065920.3;Solyc10g007740.3;Solyc11g062020.2;Solyc11g066660.2
GO:0046912	molecular_function	transferase activity, transferring acyl groups, acyl groups converted into alkyl on transfer	7	7	0	Solyc01g059880.3;Solyc01g073740.3;Solyc06g053400.3;Solyc07g055840.3;Solyc08g014130.3;Solyc12g011000.2;Solyc12g099260.2
GO:0047334	molecular_function	diphosphate-fructose-6-phosphate 1-phosphotransferase activity	4	4	0	Solyc02g081160.3;Solyc04g082880.3;Solyc07g049280.3;Solyc12g095760.2
GO:0047429	molecular_function	nucleoside-triphosphate diphosphatase activity	5	5	0	Solyc02g085290.3;Solyc04g080440.3;Solyc06g083130.3;Solyc09g090300.3;Solyc09g091420.3
GO:0050664	molecular_function	oxidoreductase activity, acting on NAD(P)H, oxygen as acceptor	4	4	0	Solyc03g117980.3;Solyc06g068680.3;Solyc07g042460.2;Solyc08g081690.3
GO:0050790	biological_process	regulation of catalytic activity	4	4	0	Solyc02g069080.3;Solyc02g069090.2;Solyc02g069100.3;Solyc02g069110.3
GO:0050832	biological_process	defense response to fungus	7	7	0	Solyc01g073960.3;Solyc01g097240.3;Solyc01g097270.3;Solyc01g097280.2;Solyc03g063280.3;Solyc06g009900.2;Solyc10g044960.2
GO:0050896	biological_process	response to stimulus	6	6	0	Solyc05g055070.3;Solyc06g053710.3;Solyc07g056580.3;Solyc09g089610.3;Solyc11g006180.2;Solyc12g011330.3
GO:0051015	molecular_function	actin filament binding	5	5	0	Solyc02g021420.3;Solyc04g015830.3;Solyc10g080100.2;Solyc11g010350.2;Solyc12g056960.2
GO:0051260	biological_process	protein homooligomerization	4	4	0	Solyc07g005520.1;Solyc08g008070.1;Solyc08g081230.1;Solyc10g076860.2
GO:0051276	biological_process	chromosome organization	6	6	0	Solyc02g087980.3;Solyc03g093250.2;Solyc03g093260.3;Solyc05g051680.3;Solyc06g073780.3;Solyc06g083870.3
GO:0051603	biological_process	proteolysis involved in cellular protein catabolic process	20	20	0	Solyc01g111450.3;Solyc01g111460.3;Solyc02g070510.3;Solyc02g081700.1;Solyc02g084920.3;Solyc03g033745.1;Solyc04g009410.3;Solyc04g024420.3;Solyc04g080590.3;Solyc05g013820.3;Solyc05g056160.3;Solyc07g016200.3;Solyc07g055080.3;Solyc08g016510.3;Solyc09g082320.3;Solyc10g008010.3;Solyc10g077030.2;Solyc10g081130.2;Solyc11g069150.2;Solyc12g009140.2
GO:0051726	biological_process	regulation of cell cycle	4	4	0	Solyc02g079370.3;Solyc03g006670.3;Solyc05g008520.3;Solyc09g091280.3
GO:0051740	molecular_function	ethylene binding	6	6	0	Solyc05g055070.3;Solyc06g053710.3;Solyc07g056580.3;Solyc09g089610.3;Solyc11g006180.2;Solyc12g011330.3
GO:0060236	biological_process	regulation of mitotic spindle organization	5	5	0	Solyc02g067100.3;Solyc07g053790.2;Solyc08g079760.3;Solyc10g008210.3;Solyc12g005480.2
GO:0070008	molecular_function	serine-type exopeptidase activity	6	6	0	Solyc02g050205.1;Solyc02g050207.1;Solyc02g090180.3;Solyc04g082120.3;Solyc05g011820.2;Solyc08g022070.3
GO:0070569	molecular_function	uridylyltransferase activity	6	6	0	Solyc01g081520.3;Solyc02g068530.3;Solyc04g058070.3;Solyc05g054060.3;Solyc06g051080.3;Solyc11g011960.2
GO:0070588	biological_process	calcium ion transmembrane transport	9	9	0	Solyc02g064680.3;Solyc02g092450.3;Solyc03g123890.3;Solyc04g016260.3;Solyc04g077870.3;Solyc07g008320.3;Solyc07g022790.3;Solyc09g082870.2;Solyc10g079300.2
GO:0071577	biological_process	zinc II ion transmembrane transport	5	5	0	Solyc02g032100.3;Solyc02g081600.3;Solyc05g053370.3;Solyc07g043230.3;Solyc08g065190.3
GO:0071705	biological_process	nitrogen compound transport	4	4	0	Solyc01g010290.3;Solyc01g010295.1;Solyc04g005410.2;Solyc05g012330.3
GO:0071949	molecular_function	FAD binding	10	10	0	Solyc01g088310.3;Solyc02g090890.3;Solyc04g025650.3;Solyc05g006810.3;Solyc06g060880.3;Solyc07g005870.3;Solyc08g063130.3;Solyc08g067470.3;Solyc08g078040.3;Solyc12g013690.2
GO:0072488	biological_process	ammonium transmembrane transport	5	5	0	Solyc03g045070.1;Solyc04g050440.3;Solyc09g065740.2;Solyc09g090730.2;Solyc10g076480.2
GO:1901601	biological_process	strigolactone biosynthetic process	4	4	0	Solyc02g064770.3;Solyc02g092760.3;Solyc02g092770.3;Solyc04g077860.3
GO:2001070	molecular_function	starch binding	4	4	0	Solyc02g080570.3;Solyc06g082150.3;Solyc09g014400.3;Solyc09g098040.3
GO:0008152	biological_process	metabolic process	552	519	1.31664e-06	Solyc00g050130.1;Solyc00g227860.1;Solyc01g005240.3;Solyc01g005490.3;Solyc01g006640.1;Solyc01g006670.2;Solyc01g006980.3;Solyc01g007910.3;Solyc01g007920.2;Solyc01g008560.3;Solyc01g008790.3;Solyc01g010000.3;Solyc01g010150.3;Solyc01g010830.3;Solyc01g011510.3;Solyc01g028900.3;Solyc01g058390.3;Solyc01g059830.3;Solyc01g059880.3;Solyc01g060180.3;Solyc01g066310.3;Solyc01g066480.3;Solyc01g066520.3;Solyc01g…
GO:0003824	molecular_function	catalytic activity	770	711	6.55013e-05	Solyc00g006800.3;Solyc01g005000.3;Solyc01g005210.3;Solyc01g006640.1;Solyc01g006980.3;Solyc01g007910.3;Solyc01g007920.2;Solyc01g008290.3;Solyc01g008330.3;Solyc01g008530.3;Solyc01g008550.4;Solyc01g008790.3;Solyc01g009235.1;Solyc01g009420.3;Solyc01g010700.3;Solyc01g028900.3;Solyc01g044370.2;Solyc01g049650.3;Solyc01g056340.3;Solyc01g056690.3;Solyc01g058010.3;Solyc01g058020.3;Solyc01g059830.3;Solyc01g…
GO:0030246	molecular_function	carbohydrate binding	72	71	0.000127406	Solyc01g087870.3;Solyc02g067860.3;Solyc02g068300.3;Solyc02g069670.3;Solyc02g070400.3;Solyc02g078170.2;Solyc02g078950.3;Solyc02g083700.3;Solyc02g084720.3;Solyc02g085100.3;Solyc02g087290.3;Solyc02g087770.3;Solyc02g087780.3;Solyc02g087800.3;Solyc02g087810.3;Solyc03g019890.3;Solyc03g031980.3;Solyc03g062710.3;Solyc03g062720.3;Solyc03g080060.1;Solyc03g094020.3;Solyc03g098140.3;Solyc03g112310.1;Solyc03g…
GO:0015035	molecular_function	protein disulfide oxidoreductase activity	56	55	0.000938923	Solyc01g008130.3;Solyc01g008250.3;Solyc01g067440.3;Solyc01g067460.2;Solyc01g096475.1;Solyc01g108020.3;Solyc02g068500.3;Solyc02g078360.3;Solyc02g079960.3;Solyc02g082200.3;Solyc02g084660.3;Solyc02g084710.3;Solyc02g087630.3;Solyc02g087850.1;Solyc02g089230.3;Solyc03g078380.1;Solyc03g095500.3;Solyc03g112770.3;Solyc04g011880.1;Solyc04g071565.1;Solyc04g078910.3;Solyc04g080850.3;Solyc04g081740.3;Solyc04g…
GO:0030170	molecular_function	pyridoxal phosphate binding	85	82	0.00189736	Solyc01g005000.3;Solyc01g044370.2;Solyc01g095080.3;Solyc01g102940.3;Solyc01g104000.3;Solyc02g067180.3;Solyc02g077680.3;Solyc02g081880.3;Solyc02g091560.3;Solyc02g091900.3;Solyc03g007070.3;Solyc03g065340.3;Solyc03g098220.3;Solyc03g098240.3;Solyc03g120450.3;Solyc03g121910.1;Solyc03g123600.3;Solyc03g123610.3;Solyc04g009200.3;Solyc04g009350.3;Solyc04g025530.3;Solyc04g054310.3;Solyc04g054710.3;Solyc04g…
GO:0005509	molecular_function	calcium ion binding	195	183	0.00313077	Solyc00g008680.3;Solyc01g008440.3;Solyc01g008950.3;Solyc01g010020.3;Solyc01g020378.1;Solyc01g058720.3;Solyc01g067500.3;Solyc01g073710.2;Solyc01g081190.3;Solyc01g087040.2;Solyc01g090920.3;Solyc01g091465.1;Solyc01g091950.3;Solyc01g096820.3;Solyc01g097510.3;Solyc01g097520.3;Solyc01g097540.3;Solyc01g098920.3;Solyc01g100380.3;Solyc01g104880.3;Solyc01g105630.3;Solyc01g106090.3;Solyc01g107130.3;Solyc01g…
GO:0005975	biological_process	carbohydrate metabolic process	327	303	0.0033948	Solyc00g006800.3;Solyc01g005120.3;Solyc01g005830.3;Solyc01g008620.3;Solyc01g010250.3;Solyc01g010390.3;Solyc01g058140.3;Solyc01g060010.2;Solyc01g066700.3;Solyc01g067660.3;Solyc01g074030.3;Solyc01g079570.3;Solyc01g081060.3;Solyc01g081160.3;Solyc01g081173.1;Solyc01g081610.3;Solyc01g087870.3;Solyc01g088150.3;Solyc01g090710.3;Solyc01g091200.3;Solyc01g094970.3;Solyc01g097000.3;Solyc01g097800.3;Solyc01g…
GO:0045454	biological_process	cell redox homeostasis	104	99	0.00463681	Solyc00g005840.3;Solyc01g005600.3;Solyc01g007740.3;Solyc01g008130.3;Solyc01g008250.3;Solyc01g067440.3;Solyc01g067460.2;Solyc01g079820.3;Solyc01g096475.1;Solyc01g100320.3;Solyc01g100360.3;Solyc01g100650.3;Solyc01g108020.3;Solyc02g032860.3;Solyc02g062540.3;Solyc02g068500.3;Solyc02g078360.3;Solyc02g079960.3;Solyc02g080640.3;Solyc02g082200.3;Solyc02g084660.3;Solyc02g084710.3;Solyc02g087630.3;Solyc02g…
GO:0016491	molecular_function	oxidoreductase activity	525	481	0.00511987	Solyc01g006510.3;Solyc01g006540.3;Solyc01g006560.3;Solyc01g006630.3;Solyc01g006640.1;Solyc01g007740.3;Solyc01g008830.2;Solyc01g009235.1;Solyc01g009680.3;Solyc01g010860.3;Solyc01g011510.3;Solyc01g057570.3;Solyc01g058030.2;Solyc01g058250.2;Solyc01g066620.3;Solyc01g068210.3;Solyc01g068290.3;Solyc01g079090.3;Solyc01g079820.3;Solyc01g080210.3;Solyc01g080530.3;Solyc01g081510.3;Solyc01g087590.3;Solyc01g…
GO:0055114	biological_process	oxidation-reduction process	943	856	0.00534002	Solyc00g014830.3;Solyc00g021630.1;Solyc00g231780.2;Solyc01g005250.3;Solyc01g005560.3;Solyc01g006290.3;Solyc01g006300.3;Solyc01g006430.3;Solyc01g006510.3;Solyc01g006540.3;Solyc01g006560.3;Solyc01g006565.1;Solyc01g006640.1;Solyc01g007740.3;Solyc01g008110.3;Solyc01g008290.3;Solyc01g008670.3;Solyc01g008830.2;Solyc01g008930.4;Solyc01g009235.1;Solyc01g009310.3;Solyc01g009680.3;Solyc01g010860.3;Solyc01g…
GO:0004553	molecular_function	hydrolase activity, hydrolyzing O-glycosyl compounds	173	162	0.00650445	Solyc01g005120.3;Solyc01g005830.3;Solyc01g008620.3;Solyc01g010390.3;Solyc01g058140.3;Solyc01g060010.2;Solyc01g074030.3;Solyc01g079570.3;Solyc01g081060.3;Solyc01g081160.3;Solyc01g081173.1;Solyc01g081610.3;Solyc01g097000.3;Solyc01g099090.3;Solyc01g099630.3;Solyc01g102580.3;Solyc01g103230.3;Solyc01g104950.3;Solyc01g109050.2;Solyc01g109570.3;Solyc01g110000.3;Solyc01g110340.3;Solyc01g111340.3;Solyc02g…
GO:0016747	molecular_function	transferase activity, transferring acyl groups other than amino-acyl groups	72	69	0.00710807	Solyc01g005900.2;Solyc01g008300.2;Solyc01g068140.3;Solyc01g098110.3;Solyc01g107070.3;Solyc01g107080.3;Solyc01g111070.3;Solyc02g062710.1;Solyc02g063140.3;Solyc02g068240.3;Solyc02g070790.3;Solyc02g078510.3;Solyc02g081770.1;Solyc02g085870.3;Solyc02g093180.3;Solyc02g094430.3;Solyc03g005320.3;Solyc03g025320.3;Solyc03g117600.3;Solyc04g015100.3;Solyc04g078660.1;Solyc04g079720.3;Solyc04g080450.1;Solyc05g…
GO:0009058	biological_process	biosynthetic process	83	79	0.00930897	Solyc01g079790.3;Solyc01g095080.3;Solyc01g098180.3;Solyc01g102940.3;Solyc01g109790.3;Solyc01g110290.3;Solyc01g111070.3;Solyc02g062640.3;Solyc02g068430.3;Solyc02g081330.4;Solyc02g082900.3;Solyc02g091290.3;Solyc03g007070.3;Solyc03g007970.2;Solyc03g031860.3;Solyc03g096730.3;Solyc03g098220.3;Solyc03g113790.3;Solyc03g114530.3;Solyc03g114560.2;Solyc03g120450.3;Solyc03g123600.3;Solyc03g123610.3;Solyc04g…

## Sheet: S2_Anova.LxT
GOid	GOtype	Desc	Genes in GO term	DEGs in GO	p.value	genes.in.go
GO:0004325	molecular_function	ferrochelatase activity	4	4	0	Solyc05g018650.3;Solyc05g018653.1;Solyc08g065480.3;Solyc10g084140.2
GO:0006783	biological_process	heme biosynthetic process	4	4	0	Solyc05g018650.3;Solyc05g018653.1;Solyc08g065480.3;Solyc10g084140.2
GO:0009538	cellular_component	photosystem I reaction center	10	10	0	Solyc02g069450.3;Solyc02g069460.3;Solyc03g120640.3;Solyc06g054260.1;Solyc06g066640.3;Solyc06g082940.3;Solyc06g082950.3;Solyc06g083680.3;Solyc09g063130.3;Solyc12g044280.2
GO:0016987	molecular_function	bacterial sigma factor activity	7	7	0	Solyc01g081490.3;Solyc01g087690.2;Solyc03g007370.3;Solyc03g097320.3;Solyc06g072710.3;Solyc08g065970.3;Solyc09g008040.3
GO:0042132	molecular_function	fructose 1,6-bisphosphate 1-phosphatase activity	5	5	0	Solyc01g106010.3;Solyc04g071340.4;Solyc09g011810.3;Solyc10g086730.2;Solyc12g056530.2
GO:0009654	cellular_component	photosystem II oxygen evolving complex	19	17	1.49121e-11	Solyc01g087040.2;Solyc01g106090.3;Solyc02g065400.3;Solyc02g079950.3;Solyc03g114930.3;Solyc04g009420.3;Solyc05g007780.3;Solyc06g065490.3;Solyc07g032640.2;Solyc07g044860.3;Solyc07g066310.3;Solyc08g067840.3;Solyc09g064500.3;Solyc10g006530.3;Solyc10g054420.2;Solyc11g008480.2;Solyc12g094720.2
GO:0009523	cellular_component	photosystem II	27	21	5.36037e-11	Solyc01g087040.2;Solyc01g106090.3;Solyc02g065400.3;Solyc02g079950.3;Solyc03g114930.3;Solyc04g009420.3;Solyc05g007780.3;Solyc05g025600.1;Solyc06g065490.3;Solyc06g084045.1;Solyc07g032640.2;Solyc07g044860.3;Solyc07g066310.3;Solyc08g067840.3;Solyc09g064500.3;Solyc09g065910.2;Solyc10g006530.3;Solyc10g054420.2;Solyc10g077120.2;Solyc11g008480.2;Solyc12g094720.2
GO:0019898	cellular_component	extrinsic component of membrane	17	15	2.89625e-10	Solyc01g087040.2;Solyc01g106090.3;Solyc02g065400.3;Solyc02g079950.3;Solyc03g114930.3;Solyc04g009420.3;Solyc05g007780.3;Solyc06g065490.3;Solyc07g032640.2;Solyc07g044860.3;Solyc08g067840.3;Solyc10g006530.3;Solyc10g054420.2;Solyc11g008480.2;Solyc12g094720.2
GO:0015979	biological_process	photosynthesis	79	38	4.2151e-08	Solyc01g087040.2;Solyc01g087520.3;Solyc01g106090.3;Solyc02g065400.3;Solyc02g069450.3;Solyc02g069460.3;Solyc02g079950.3;Solyc03g114930.3;Solyc03g120640.3;Solyc04g009420.3;Solyc05g007780.3;Solyc05g025600.1;Solyc06g054260.1;Solyc06g065490.3;Solyc06g066640.3;Solyc06g082940.3;Solyc06g082950.3;Solyc06g083680.3;Solyc06g084045.1;Solyc07g032640.2;Solyc07g044860.3;Solyc07g054820.3;Solyc07g066150.1;Solyc07g…
GO:0009765	biological_process	photosynthesis, light harvesting	30	19	1.39556e-07	Solyc01g105030.3;Solyc01g105050.3;Solyc02g070940.1;Solyc03g005770.3;Solyc03g005780.3;Solyc03g115900.3;Solyc05g056050.3;Solyc05g056070.3;Solyc06g063370.3;Solyc06g069730.3;Solyc07g022900.3;Solyc07g063600.3;Solyc09g014520.3;Solyc10g006230.3;Solyc10g007690.3;Solyc12g006140.2;Solyc12g009200.2;Solyc12g011280.2;Solyc12g011450.2
GO:0004867	molecular_function	serine-type endopeptidase inhibitor activity	20	14	5.0148e-07	Solyc00g157087.1;Solyc01g108390.3;Solyc03g020050.3;Solyc03g020060.3;Solyc03g020080.3;Solyc06g061215.1;Solyc07g054720.2;Solyc09g083440.3;Solyc09g084450.3;Solyc09g084460.3;Solyc09g084470.3;Solyc09g089530.3;Solyc09g089540.3;Solyc11g021060.2
GO:0006418	biological_process	tRNA aminoacylation for protein translation	37	20	3.26028e-06	Solyc01g005540.3;Solyc01g080810.3;Solyc01g096870.3;Solyc01g109360.3;Solyc01g112290.3;Solyc02g080990.2;Solyc03g019940.3;Solyc03g117330.3;Solyc04g074630.3;Solyc04g076390.3;Solyc05g054600.3;Solyc06g073330.3;Solyc07g008530.1;Solyc07g008950.3;Solyc07g048080.3;Solyc09g007540.3;Solyc10g080710.2;Solyc11g012140.2;Solyc12g019110.2;Solyc12g095850.2
GO:0004812	molecular_function	aminoacyl-tRNA ligase activity	40	21	3.87315e-06	Solyc01g005540.3;Solyc01g080810.3;Solyc01g096870.3;Solyc01g109360.3;Solyc01g112290.3;Solyc02g080990.2;Solyc03g019940.3;Solyc03g117330.3;Solyc04g074630.3;Solyc04g076390.3;Solyc05g054600.3;Solyc05g056255.1;Solyc06g073330.3;Solyc07g008530.1;Solyc07g008950.3;Solyc07g048080.3;Solyc09g007540.3;Solyc10g080710.2;Solyc11g012140.2;Solyc12g019110.2;Solyc12g095850.2
GO:0045454	biological_process	cell redox homeostasis	104	40	2.66174e-05	Solyc01g008250.3;Solyc01g079820.3;Solyc01g100320.3;Solyc01g100360.3;Solyc01g100650.3;Solyc01g108020.3;Solyc02g062540.3;Solyc02g068500.3;Solyc02g079960.3;Solyc02g080640.3;Solyc03g115870.3;Solyc03g118550.3;Solyc04g007610.3;Solyc04g011880.1;Solyc04g064930.3;Solyc04g071565.1;Solyc04g078910.3;Solyc04g081900.3;Solyc05g006830.3;Solyc05g006860.3;Solyc05g053100.3;Solyc05g053300.3;Solyc06g054570.1;Solyc06g…
GO:0008152	biological_process	metabolic process	552	158	2.7377e-05	Solyc00g227860.1;Solyc01g005240.3;Solyc01g006670.2;Solyc01g006980.3;Solyc01g007920.2;Solyc01g010150.3;Solyc01g011510.3;Solyc01g059880.3;Solyc01g060180.3;Solyc01g066480.3;Solyc01g086650.3;Solyc01g087560.3;Solyc01g091520.3;Solyc01g091950.3;Solyc01g093990.3;Solyc01g095620.3;Solyc01g098390.3;Solyc01g098550.3;Solyc01g098590.3;Solyc01g100650.3;Solyc01g105350.2;Solyc01g106000.3;Solyc01g107780.3;Solyc01g…
GO:0005737	cellular_component	cytoplasm	237	76	5.61608e-05	Solyc00g006800.3;Solyc01g005540.3;Solyc01g060470.3;Solyc01g080810.3;Solyc01g096870.3;Solyc01g099760.3;Solyc01g100720.3;Solyc01g102800.3;Solyc01g103750.3;Solyc01g106430.3;Solyc01g111990.3;Solyc01g112290.3;Solyc02g070250.3;Solyc02g077460.2;Solyc02g079060.3;Solyc03g043950.3;Solyc03g078080.3;Solyc03g097290.3;Solyc03g117330.3;Solyc03g119280.3;Solyc03g120850.3;Solyc03g121640.3;Solyc04g074630.3;Solyc04g…
GO:0004743	molecular_function	pyruvate kinase activity	10	7	0.000137251	Solyc01g049650.3;Solyc01g106780.3;Solyc03g007810.3;Solyc08g077180.3;Solyc09g082970.3;Solyc10g083720.2;Solyc11g007690.2
GO:0030955	molecular_function	potassium ion binding	10	7	0.000137251	Solyc01g049650.3;Solyc01g106780.3;Solyc03g007810.3;Solyc08g077180.3;Solyc09g082970.3;Solyc10g083720.2;Solyc11g007690.2
GO:0008235	molecular_function	metalloexopeptidase activity	8	6	0.000140531	Solyc01g006800.3;Solyc01g091070.3;Solyc02g090670.3;Solyc05g009780.3;Solyc12g010020.2;Solyc12g010030.2
GO:0055114	biological_process	oxidation-reduction process	943	248	0.000146653	Solyc01g006290.3;Solyc01g006300.3;Solyc01g006430.3;Solyc01g006510.3;Solyc01g006560.3;Solyc01g006565.1;Solyc01g009235.1;Solyc01g009310.3;Solyc01g011510.3;Solyc01g028805.1;Solyc01g067620.3;Solyc01g067740.3;Solyc01g067750.3;Solyc01g068290.3;Solyc01g079090.3;Solyc01g086650.3;Solyc01g087250.3;Solyc01g087290.3;Solyc01g087300.3;Solyc01g093990.3;Solyc01g094200.3;Solyc01g094890.3;Solyc01g096670.3;Solyc01g…
GO:0004866	molecular_function	endopeptidase inhibitor activity	13	8	0.000304315	Solyc03g020010.1;Solyc03g098720.3;Solyc03g098730.1;Solyc03g098740.1;Solyc03g098780.2;Solyc03g098790.3;Solyc07g007250.3;Solyc07g007260.3
GO:0005886	cellular_component	plasma membrane	13	8	0.000304315	Solyc01g067710.3;Solyc03g025310.3;Solyc03g083540.3;Solyc04g072760.3;Solyc07g063100.3;Solyc08g068850.3;Solyc11g006020.2;Solyc12g056930.2
GO:0006508	biological_process	proteolysis	303	90	0.000307496	Solyc00g140060.3;Solyc01g006800.3;Solyc01g010720.3;Solyc01g066830.3;Solyc01g079940.3;Solyc01g080020.2;Solyc01g087790.2;Solyc01g087800.2;Solyc01g087810.2;Solyc01g091070.3;Solyc01g095120.3;Solyc01g096450.3;Solyc01g098710.3;Solyc01g099690.3;Solyc01g100520.3;Solyc01g108490.3;Solyc01g110110.3;Solyc01g111400.3;Solyc02g014830.3;Solyc02g069100.3;Solyc02g069110.3;Solyc02g076690.3;Solyc02g076980.4;Solyc02g…
GO:0006662	biological_process	glycerol ether metabolic process	26	13	0.000309916	Solyc01g008250.3;Solyc01g108020.3;Solyc02g068500.3;Solyc02g079960.3;Solyc04g071565.1;Solyc04g078910.3;Solyc05g006830.3;Solyc05g006860.3;Solyc07g063190.3;Solyc07g064940.3;Solyc10g008390.3;Solyc10g078920.2;Solyc12g013810.2
GO:0005975	biological_process	carbohydrate metabolic process	327	96	0.000321729	Solyc00g006800.3;Solyc01g008620.3;Solyc01g058140.3;Solyc01g067660.3;Solyc01g074030.3;Solyc01g081060.3;Solyc01g087870.3;Solyc01g097000.3;Solyc01g099090.3;Solyc01g104950.3;Solyc01g106010.3;Solyc01g106480.3;Solyc01g110000.3;Solyc02g020980.3;Solyc02g069670.3;Solyc02g078950.3;Solyc02g082920.3;Solyc02g083700.3;Solyc02g083980.3;Solyc02g085100.3;Solyc02g086095.1;Solyc02g086700.3;Solyc02g087290.3;Solyc02g…
GO:0003824	molecular_function	catalytic activity	770	204	0.000353176	Solyc00g006800.3;Solyc01g006980.3;Solyc01g007920.2;Solyc01g009235.1;Solyc01g049650.3;Solyc01g059880.3;Solyc01g060180.3;Solyc01g066457.1;Solyc01g066480.3;Solyc01g067750.3;Solyc01g068080.3;Solyc01g080280.3;Solyc01g087290.3;Solyc01g087300.3;Solyc01g091520.3;Solyc01g095080.3;Solyc01g097340.3;Solyc01g098550.3;Solyc01g098590.3;Solyc01g100020.3;Solyc01g102800.3;Solyc01g103230.3;Solyc01g106000.3;Solyc01g…
GO:0006779	biological_process	porphyrin-containing compound biosynthetic process	7	5	0.000573505	Solyc01g079090.3;Solyc01g086650.3;Solyc06g048730.3;Solyc10g005110.3;Solyc10g007320.3
GO:0009611	biological_process	response to wounding	14	8	0.000688666	Solyc01g108390.3;Solyc05g050280.3;Solyc09g083440.3;Solyc09g084450.3;Solyc09g084460.3;Solyc09g084470.3;Solyc09g089530.3;Solyc09g089540.3
GO:0004185	molecular_function	serine-type carboxypeptidase activity	40	17	0.000784958	Solyc01g010720.3;Solyc01g108490.3;Solyc02g014830.3;Solyc02g088820.3;Solyc03g118370.3;Solyc04g015340.3;Solyc05g050770.3;Solyc06g083040.3;Solyc06g083050.3;Solyc07g005680.3;Solyc07g005685.1;Solyc10g049210.2;Solyc11g066250.2;Solyc11g066520.2;Solyc12g019560.1;Solyc12g019570.2;Solyc12g099160.2
GO:0006096	biological_process	glycolytic process	50	20	0.00090662	Solyc01g049650.3;Solyc01g106780.3;Solyc01g110360.3;Solyc01g111120.3;Solyc02g062340.3;Solyc02g081160.3;Solyc03g007810.3;Solyc04g011510.3;Solyc04g076090.3;Solyc06g066440.3;Solyc07g045160.3;Solyc07g065900.3;Solyc07g066610.3;Solyc08g077180.3;Solyc09g082970.3;Solyc10g054870.2;Solyc10g083720.2;Solyc10g085550.2;Solyc11g007690.2;Solyc12g014380.2
GO:0006006	biological_process	glucose metabolic process	12	7	0.000990686	Solyc02g020940.3;Solyc02g093830.3;Solyc04g009030.3;Solyc04g082630.3;Solyc05g015950.3;Solyc06g071920.3;Solyc12g094640.2
GO:0030170	molecular_function	pyridoxal phosphate binding	85	30	0.00116799	Solyc01g095080.3;Solyc02g081880.3;Solyc02g091560.3;Solyc03g065340.3;Solyc03g121910.1;Solyc04g009200.3;Solyc05g012510.3;Solyc05g013380.3;Solyc05g055000.3;Solyc06g063090.3;Solyc06g073280.3;Solyc07g032740.3;Solyc07g043310.3;Solyc07g053710.3;Solyc07g062810.3;Solyc07g066480.3;Solyc08g006750.3;Solyc08g008087.1;Solyc08g041870.3;Solyc08g066020.2;Solyc08g068600.3;Solyc08g068610.3;Solyc08g080370.3;Solyc09g…
GO:0009507	cellular_component	chloroplast	23	11	0.00121039	Solyc01g111990.3;Solyc02g087400.1;Solyc04g050930.3;Solyc04g077130.1;Solyc05g013150.3;Solyc05g013160.3;Solyc06g084045.1;Solyc06g084140.3;Solyc08g079180.3;Solyc09g065560.3;Solyc09g065910.2
GO:0008171	molecular_function	O-methyltransferase activity	18	9	0.00168046	Solyc02g093270.3;Solyc03g080180.3;Solyc04g063210.3;Solyc06g064500.2;Solyc08g006830.3;Solyc10g008120.3;Solyc10g050160.2;Solyc10g085830.2;Solyc12g009110.2
GO:0015995	biological_process	chlorophyll biosynthetic process	8	5	0.00187243	Solyc03g118240.3;Solyc04g015490.3;Solyc09g014760.3;Solyc10g008740.3;Solyc10g077040.2
GO:0004553	molecular_function	hydrolase activity, hydrolyzing O-glycosyl compounds	173	53	0.00189266	Solyc01g008620.3;Solyc01g058140.3;Solyc01g074030.3;Solyc01g081060.3;Solyc01g097000.3;Solyc01g099090.3;Solyc01g103230.3;Solyc01g104950.3;Solyc01g110000.3;Solyc02g069670.3;Solyc02g078950.3;Solyc02g083700.3;Solyc02g083980.3;Solyc02g086700.3;Solyc02g087290.3;Solyc02g091680.3;Solyc03g007825.1;Solyc03g119080.4;Solyc03g121540.3;Solyc04g008730.3;Solyc04g009630.3;Solyc04g082400.3;Solyc05g005080.3;Solyc05g…
GO:0004177	molecular_function	aminopeptidase activity	13	7	0.00208888	Solyc01g006800.3;Solyc01g091070.3;Solyc02g090670.3;Solyc03g111180.3;Solyc05g009780.3;Solyc12g010020.2;Solyc12g010030.2
GO:0016668	molecular_function	oxidoreductase activity, acting on a sulfur group of donors, NAD(P) as acceptor	6	4	0.00229562	Solyc01g100360.3;Solyc05g053100.3;Solyc05g053300.3;Solyc09g091840.3
GO:0033014	biological_process	tetrapyrrole biosynthetic process	6	4	0.00229562	Solyc04g009200.3;Solyc04g076870.3;Solyc07g066470.3;Solyc08g069030.3
GO:0000287	molecular_function	magnesium ion binding	96	32	0.00257069	Solyc01g049650.3;Solyc01g067530.3;Solyc01g103750.3;Solyc01g106430.3;Solyc01g106780.3;Solyc02g077240.3;Solyc02g086800.3;Solyc03g006550.3;Solyc03g006870.3;Solyc03g007810.3;Solyc03g044330.1;Solyc03g097150.3;Solyc04g006940.3;Solyc04g045340.3;Solyc05g006645.1;Solyc05g009030.3;Solyc05g056255.1;Solyc06g061040.3;Solyc06g062780.3;Solyc07g061940.3;Solyc08g077180.3;Solyc09g010380.3;Solyc09g082970.3;Solyc10g…
GO:0006629	biological_process	lipid metabolic process	115	37	0.00284348	Solyc01g006430.3;Solyc01g079600.3;Solyc01g095720.3;Solyc02g032850.3;Solyc02g069400.3;Solyc02g077420.3;Solyc02g077430.3;Solyc03g025510.3;Solyc03g058430.2;Solyc03g096070.3;Solyc03g116730.3;Solyc03g119720.3;Solyc03g122280.3;Solyc04g079240.3;Solyc04g079260.3;Solyc05g050710.3;Solyc05g051280.3;Solyc05g054490.3;Solyc06g051400.3;Solyc06g068970.3;Solyc06g069470.3;Solyc06g071280.3;Solyc06g074680.3;Solyc07g…
GO:0051536	molecular_function	iron-sulfur cluster binding	54	20	0.00286215	Solyc01g008460.3;Solyc01g009235.1;Solyc01g079220.3;Solyc01g108630.3;Solyc02g084750.3;Solyc03g005195.1;Solyc03g083440.3;Solyc05g005590.3;Solyc06g006080.3;Solyc06g073470.3;Solyc07g054540.3;Solyc08g077050.3;Solyc08g083360.3;Solyc10g007670.3;Solyc10g044520.2;Solyc10g075160.1;Solyc11g006910.2;Solyc11g065620.2;Solyc11g071620.3;Solyc12g096690.2
GO:0000049	molecular_function	tRNA binding	11	6	0.00311468	Solyc01g080810.3;Solyc01g112290.3;Solyc05g056255.1;Solyc07g008950.3;Solyc08g015960.3;Solyc11g012140.2
GO:0016717	molecular_function	oxidoreductase activity, acting on paired donors, with oxidation of a pair of donors resulting in the reduction of molecular oxygen to two molecules of water	11	6	0.00311468	Solyc01g006430.3;Solyc03g058430.2;Solyc03g116730.3;Solyc06g051400.3;Solyc12g100230.1;Solyc12g100250.2
GO:0004252	molecular_function	serine-type endopeptidase activity	102	33	0.00393325	Solyc00g140060.3;Solyc01g087790.2;Solyc01g087800.2;Solyc01g087810.2;Solyc01g099690.3;Solyc01g100520.3;Solyc01g111400.3;Solyc02g085745.1;Solyc02g091280.3;Solyc02g092670.1;Solyc03g025610.2;Solyc03g026080.3;Solyc03g081260.3;Solyc04g081810.3;Solyc04g082120.3;Solyc06g062950.1;Solyc06g084480.3;Solyc08g007680.1;Solyc08g048550.3;Solyc08g077890.3;Solyc08g079620.3;Solyc08g079850.3;Solyc08g079890.2;Solyc08g…
GO:0009396	biological_process	folic acid-containing compound biosynthetic process	9	5	0.00458996	Solyc01g006280.3;Solyc04g049360.3;Solyc06g051900.3;Solyc08g048240.3;Solyc10g080970.2
GO:0016866	molecular_function	intramolecular transferase activity	9	5	0.00458996	Solyc03g114860.3;Solyc04g051200.2;Solyc05g012070.3;Solyc07g042630.3;Solyc12g006530.2
GO:0030976	molecular_function	thiamine pyrophosphate binding	9	5	0.00458996	Solyc02g077240.3;Solyc03g044330.1;Solyc04g005200.3;Solyc07g061940.3;Solyc10g076510.2
GO:0042254	biological_process	ribosome biogenesis	20	9	0.00463337	Solyc01g103720.3;Solyc01g104470.3;Solyc02g088780.3;Solyc04g009540.1;Solyc06g064460.3;Solyc07g047670.3;Solyc07g054460.3;Solyc09g011420.3;Solyc12g006550.2
GO:0015035	molecular_function	protein disulfide oxidoreductase activity	56	20	0.00474189	Solyc01g008250.3;Solyc01g108020.3;Solyc02g068500.3;Solyc02g079960.3;Solyc04g011880.1;Solyc04g071565.1;Solyc04g078910.3;Solyc05g006830.3;Solyc05g006860.3;Solyc06g054570.1;Solyc06g083690.3;Solyc07g063190.3;Solyc07g064940.3;Solyc08g062970.1;Solyc08g082590.3;Solyc09g005620.3;Solyc10g008390.3;Solyc10g078920.2;Solyc11g069940.1;Solyc12g013810.2
GO:0008271	molecular_function	secondary active sulfate transmembrane transporter activity	12	6	0.00608828	Solyc04g072740.3;Solyc04g072760.3;Solyc05g007980.3;Solyc06g084140.3;Solyc09g065560.3;Solyc12g056930.2
GO:0008272	biological_process	sulfate transport	12	6	0.00608828	Solyc04g072740.3;Solyc04g072760.3;Solyc05g007980.3;Solyc06g084140.3;Solyc09g065560.3;Solyc12g056930.2
GO:0015116	molecular_function	sulfate transmembrane transporter activity	12	6	0.00608828	Solyc04g072740.3;Solyc04g072760.3;Solyc05g007980.3;Solyc06g084140.3;Solyc09g065560.3;Solyc12g056930.2
GO:0051537	molecular_function	2 iron, 2 sulfur cluster binding	27	11	0.00655777	Solyc01g008460.3;Solyc01g009235.1;Solyc03g005195.1;Solyc03g007030.3;Solyc04g040160.3;Solyc10g044520.2;Solyc10g075160.1;Solyc11g006910.2;Solyc11g042640.2;Solyc11g071620.3;Solyc12g005630.2
GO:0005978	biological_process	glycogen biosynthetic process	7	4	0.00660091	Solyc01g079790.3;Solyc01g109790.3;Solyc04g082400.3;Solyc09g009190.3
GO:0008649	molecular_function	rRNA methyltransferase activity	7	4	0.00660091	Solyc01g091800.3;Solyc11g020810.2;Solyc11g020820.2;Solyc12g015710.2
GO:0016655	molecular_function	oxidoreductase activity, acting on NAD(P)H, quinone or similar compound as acceptor	7	4	0.00660091	Solyc04g057980.3;Solyc05g026550.3;Solyc09g083150.3;Solyc11g006020.2
GO:0006352	biological_process	DNA-templated transcription, initiation	24	10	0.00691809	Solyc01g081490.3;Solyc01g087690.2;Solyc03g007370.3;Solyc03g097320.3;Solyc03g122020.3;Solyc06g072710.3;Solyc08g065970.3;Solyc09g008040.3;Solyc10g079350.2;Solyc10g079370.2
GO:0008168	molecular_function	methyltransferase activity	138	41	0.00914123	Solyc01g006100.3;Solyc01g081470.3;Solyc01g086650.3;Solyc01g086900.3;Solyc01g087560.3;Solyc01g091690.3;Solyc02g084950.3;Solyc02g091140.3;Solyc02g093390.3;Solyc02g093550.3;Solyc03g025270.3;Solyc03g026120.3;Solyc03g080180.3;Solyc04g072390.3;Solyc05g051520.3;Solyc05g056210.3;Solyc05g056220.3;Solyc06g064500.2;Solyc06g084570.3;Solyc07g007300.3;Solyc07g025520.3;Solyc07g045070.3;Solyc08g005490.3;Solyc08g…
GO:0002161	molecular_function	aminoacyl-tRNA editing activity	10	5	0.00938699	Solyc01g080810.3;Solyc02g080990.2;Solyc09g007540.3;Solyc11g012140.2;Solyc12g019110.2
GO:0004497	molecular_function	monooxygenase activity	10	5	0.00938699	Solyc02g070580.1;Solyc02g084740.3;Solyc02g085360.3;Solyc07g049690.3;Solyc11g069800.1
GO:0005730	cellular_component	nucleolus	10	5	0.00938699	Solyc01g081010.3;Solyc02g093390.3;Solyc07g047670.3;Solyc07g063270.3;Solyc09g011420.3
GO:0046961	molecular_function	proton-transporting ATPase activity, rotational mechanism	10	5	0.00938699	Solyc02g068450.3;Solyc07g005940.3;Solyc08g081900.3;Solyc08g081910.3;Solyc12g009890.2

## Sheet: S2_Anova.LxI
GOid	GOtype	Desc	Genes in GO term	DEGs in GO	p.value	genes.in.go
GO:0004298	molecular_function	threonine-type endopeptidase activity	20	14	4.38693e-20	Solyc01g111450.3;Solyc02g070510.3;Solyc02g081700.1;Solyc04g009410.3;Solyc04g024420.3;Solyc04g080590.3;Solyc05g056160.3;Solyc07g016200.3;Solyc07g055080.3;Solyc08g016510.3;Solyc09g082320.3;Solyc10g081130.2;Solyc11g069150.2;Solyc12g009140.2
GO:0005839	cellular_component	proteasome core complex	20	14	4.38693e-20	Solyc01g111450.3;Solyc02g070510.3;Solyc02g081700.1;Solyc04g009410.3;Solyc04g024420.3;Solyc04g080590.3;Solyc05g056160.3;Solyc07g016200.3;Solyc07g055080.3;Solyc08g016510.3;Solyc09g082320.3;Solyc10g081130.2;Solyc11g069150.2;Solyc12g009140.2
GO:0051603	biological_process	proteolysis involved in cellular protein catabolic process	20	14	4.38693e-20	Solyc01g111450.3;Solyc02g070510.3;Solyc02g081700.1;Solyc04g009410.3;Solyc04g024420.3;Solyc04g080590.3;Solyc05g056160.3;Solyc07g016200.3;Solyc07g055080.3;Solyc08g016510.3;Solyc09g082320.3;Solyc10g081130.2;Solyc11g069150.2;Solyc12g009140.2
GO:0004175	molecular_function	endopeptidase activity	17	13	7.59593e-20	Solyc01g111450.3;Solyc02g070510.3;Solyc02g081700.1;Solyc04g009410.3;Solyc04g024420.3;Solyc04g080590.3;Solyc05g056160.3;Solyc07g016200.3;Solyc07g055080.3;Solyc08g016510.3;Solyc10g081130.2;Solyc11g069150.2;Solyc12g009140.2
GO:0019773	cellular_component	proteasome core complex, alpha-subunit complex	10	8	8.40446e-14	Solyc01g111450.3;Solyc02g070510.3;Solyc02g081700.1;Solyc04g080590.3;Solyc07g055080.3;Solyc08g016510.3;Solyc10g081130.2;Solyc12g009140.2
GO:0006511	biological_process	ubiquitin-dependent protein catabolic process	78	11	1.40736e-06	Solyc01g110410.3;Solyc01g111450.3;Solyc02g070510.3;Solyc02g081700.1;Solyc04g080590.3;Solyc07g055080.3;Solyc08g016510.3;Solyc09g074680.3;Solyc10g081130.2;Solyc10g081610.2;Solyc12g009140.2
GO:0030117	cellular_component	membrane coat	20	5	1.19964e-05	Solyc01g109540.3;Solyc06g066730.3;Solyc07g032100.3;Solyc10g081920.2;Solyc12g043000.2
GO:0005198	molecular_function	structural molecule activity	21	5	1.64055e-05	Solyc01g109540.3;Solyc06g066730.3;Solyc07g032100.3;Solyc10g081920.2;Solyc12g043000.2
GO:0048046	cellular_component	apoplast	31	5	0.000176157	Solyc04g008210.2;Solyc09g011960.2;Solyc09g092520.3;Solyc10g085090.2;Solyc12g017240.2
GO:0055114	biological_process	oxidation-reduction process	943	42	0.00081132	Solyc01g005560.3;Solyc01g006640.1;Solyc01g088160.3;Solyc01g094590.3;Solyc02g067080.3;Solyc02g078650.3;Solyc02g083620.3;Solyc02g087070.3;Solyc03g026140.3;Solyc03g044190.3;Solyc03g112030.2;Solyc03g115380.2;Solyc04g083140.2;Solyc05g006810.3;Solyc05g014470.3;Solyc05g052280.3;Solyc06g007130.4;Solyc06g048410.3;Solyc06g060070.3;Solyc06g062430.3;Solyc06g063290.3;Solyc06g065060.1;Solyc06g068260.2;Solyc06g…
GO:0020037	molecular_function	heme binding	245	15	0.00131813	Solyc01g006640.1;Solyc01g079310.3;Solyc02g083620.3;Solyc02g087070.3;Solyc03g026140.3;Solyc03g112030.2;Solyc04g083140.2;Solyc05g052280.3;Solyc07g006145.1;Solyc07g055470.3;Solyc09g098030.3;Solyc10g050890.2;Solyc11g013810.2;Solyc11g069800.1;Solyc12g098320.2
GO:0006886	biological_process	intracellular protein transport	129	9	0.00308852	Solyc01g109540.3;Solyc03g115760.3;Solyc05g006950.3;Solyc06g066730.3;Solyc06g071200.3;Solyc07g032100.3;Solyc10g081920.2;Solyc11g005460.2;Solyc12g043000.2
GO:0003700	molecular_function	DNA binding transcription factor activity	352	18	0.00431864	Solyc01g065540.3;Solyc01g091500.3;Solyc01g100460.3;Solyc02g093050.3;Solyc04g005800.3;Solyc04g015360.3;Solyc05g015850.3;Solyc06g053960.3;Solyc07g055710.3;Solyc08g007270.3;Solyc09g065660.3;Solyc09g066360.1;Solyc09g082670.3;Solyc09g089910.1;Solyc09g089930.2;Solyc11g072600.2;Solyc12g049560.2;Solyc12g056590.2
GO:0000287	molecular_function	magnesium ion binding	96	7	0.00507614	Solyc01g005560.3;Solyc02g091100.3;Solyc07g008690.3;Solyc08g005640.3;Solyc09g010380.3;Solyc10g076510.2;Solyc10g083720.2
GO:0005618	cellular_component	cell wall	47	4	0.0093205	Solyc04g008210.2;Solyc09g092520.3;Solyc12g008530.2;Solyc12g017240.2

## Sheet: S2_Anova.IxT
GOid	GOtype	Desc	Genes in GO term	DEGs in GO	p.value	genes.in.go
GO:0004325	molecular_function	ferrochelatase activity	4	4	0	Solyc05g018650.3;Solyc05g018653.1;Solyc08g065480.3;Solyc10g084140.2
GO:0005978	biological_process	glycogen biosynthetic process	7	7	0	Solyc01g079790.3;Solyc01g109790.3;Solyc04g082400.3;Solyc07g019440.3;Solyc07g056140.3;Solyc07g064830.3;Solyc09g009190.3
GO:0006783	biological_process	heme biosynthetic process	4	4	0	Solyc05g018650.3;Solyc05g018653.1;Solyc08g065480.3;Solyc10g084140.2
GO:0008878	molecular_function	glucose-1-phosphate adenylyltransferase activity	4	4	0	Solyc01g079790.3;Solyc01g109790.3;Solyc07g019440.3;Solyc07g056140.3
GO:0009165	biological_process	nucleotide biosynthetic process	4	4	0	Solyc01g109830.3;Solyc06g061040.3;Solyc08g077200.3;Solyc10g024410.2
GO:0009584	biological_process	detection of visible light	5	5	0	Solyc01g059870.4;Solyc02g071260.3;Solyc05g053410.3;Solyc07g045480.3;Solyc10g044670.2
GO:0009585	biological_process	red, far-red light phototransduction	5	5	0	Solyc01g059870.4;Solyc02g071260.3;Solyc05g053410.3;Solyc07g045480.3;Solyc10g044670.2
GO:0009881	molecular_function	photoreceptor activity	6	6	0	Solyc01g059870.4;Solyc02g071260.3;Solyc05g018615.1;Solyc05g053410.3;Solyc07g045480.3;Solyc10g044670.2
GO:0015450	molecular_function	P-P-bond-hydrolysis-driven protein transmembrane transporter activity	5	5	0	Solyc03g095220.3;Solyc03g110875.1;Solyc05g052160.3;Solyc06g072018.1;Solyc06g076360.3
GO:0016209	molecular_function	antioxidant activity	4	4	0	Solyc01g007740.3;Solyc04g064930.3;Solyc07g042440.3;Solyc10g082030.2
GO:0016841	molecular_function	ammonia-lyase activity	5	5	0	Solyc05g056170.3;Solyc09g007900.3;Solyc09g007910.3;Solyc09g007920.3;Solyc10g086180.2
GO:0017006	biological_process	protein-tetrapyrrole linkage	5	5	0	Solyc01g059870.4;Solyc02g071260.3;Solyc05g053410.3;Solyc07g045480.3;Solyc10g044670.2
GO:0018298	biological_process	protein-chromophore linkage	5	5	0	Solyc01g059870.4;Solyc02g071260.3;Solyc05g053410.3;Solyc07g045480.3;Solyc10g044670.2
GO:0044249	biological_process	cellular biosynthetic process	4	4	0	Solyc06g061040.3;Solyc08g022210.3;Solyc08g077200.3;Solyc10g024410.2
GO:0003824	molecular_function	catalytic activity	770	363	4.0347e-08	Solyc00g006800.3;Solyc01g005000.3;Solyc01g005210.3;Solyc01g006980.3;Solyc01g007910.3;Solyc01g007920.2;Solyc01g008550.4;Solyc01g009235.1;Solyc01g028900.3;Solyc01g056340.3;Solyc01g058010.3;Solyc01g059880.3;Solyc01g065720.3;Solyc01g066480.3;Solyc01g067750.3;Solyc01g067890.3;Solyc01g068000.3;Solyc01g068160.3;Solyc01g073730.3;Solyc01g079240.3;Solyc01g080280.3;Solyc01g080460.3;Solyc01g087290.3;Solyc01g…
GO:0030170	molecular_function	pyridoxal phosphate binding	85	53	1.5388e-06	Solyc01g005000.3;Solyc01g095080.3;Solyc01g102940.3;Solyc02g081880.3;Solyc02g091560.3;Solyc03g065340.3;Solyc03g098220.3;Solyc03g120450.3;Solyc03g123610.3;Solyc04g009350.3;Solyc04g025530.3;Solyc04g054310.3;Solyc04g054710.3;Solyc04g071140.3;Solyc04g076790.3;Solyc05g012510.3;Solyc05g013380.3;Solyc05g053810.3;Solyc05g055000.3;Solyc06g062845.1;Solyc06g063090.3;Solyc06g073280.3;Solyc07g043310.3;Solyc07g…
GO:0008152	biological_process	metabolic process	552	261	2.27812e-06	Solyc00g227860.1;Solyc01g006670.2;Solyc01g006980.3;Solyc01g007910.3;Solyc01g007920.2;Solyc01g008560.3;Solyc01g010000.3;Solyc01g011510.3;Solyc01g028900.3;Solyc01g059880.3;Solyc01g066310.3;Solyc01g066480.3;Solyc01g066520.3;Solyc01g067890.3;Solyc01g068590.3;Solyc01g079240.3;Solyc01g086650.3;Solyc01g087560.3;Solyc01g091520.3;Solyc01g091950.3;Solyc01g093990.3;Solyc01g095620.3;Solyc01g098140.3;Solyc01g…
GO:0004672	molecular_function	protein kinase activity	886	400	2.89173e-06	Solyc00g007100.3;Solyc00g110870.3;Solyc00g201160.3;Solyc01g005030.3;Solyc01g006120.3;Solyc01g007120.3;Solyc01g007130.3;Solyc01g007960.3;Solyc01g007980.3;Solyc01g008140.3;Solyc01g010030.3;Solyc01g010660.3;Solyc01g028830.3;Solyc01g067020.3;Solyc01g067640.3;Solyc01g068270.3;Solyc01g068360.3;Solyc01g074010.3;Solyc01g079340.3;Solyc01g088050.3;Solyc01g088690.3;Solyc01g090240.3;Solyc01g091620.3;Solyc01g…
GO:0006468	biological_process	protein phosphorylation	886	400	2.89173e-06	Solyc00g007100.3;Solyc00g110870.3;Solyc00g201160.3;Solyc01g005030.3;Solyc01g006120.3;Solyc01g007120.3;Solyc01g007130.3;Solyc01g007960.3;Solyc01g007980.3;Solyc01g008140.3;Solyc01g010030.3;Solyc01g010660.3;Solyc01g028830.3;Solyc01g067020.3;Solyc01g067640.3;Solyc01g068270.3;Solyc01g068360.3;Solyc01g074010.3;Solyc01g079340.3;Solyc01g088050.3;Solyc01g088690.3;Solyc01g090240.3;Solyc01g091620.3;Solyc01g…
GO:0005509	molecular_function	calcium ion binding	195	104	4.34866e-06	Solyc00g007120.3;Solyc00g008680.3;Solyc01g008950.3;Solyc01g010020.3;Solyc01g020378.1;Solyc01g058720.3;Solyc01g073710.2;Solyc01g087040.2;Solyc01g091950.3;Solyc01g097510.3;Solyc01g097520.3;Solyc01g097540.3;Solyc01g098920.3;Solyc01g100380.3;Solyc01g104880.3;Solyc01g105630.3;Solyc01g106090.3;Solyc02g014560.3;Solyc02g065070.3;Solyc02g065400.3;Solyc02g066955.1;Solyc02g070520.3;Solyc02g079170.3;Solyc02g…
GO:0009654	cellular_component	photosystem II oxygen evolving complex	19	16	4.96663e-06	Solyc01g087040.2;Solyc01g106090.3;Solyc02g065400.3;Solyc02g079950.3;Solyc03g114930.3;Solyc03g115005.1;Solyc04g064670.3;Solyc05g007780.3;Solyc06g065490.3;Solyc07g032640.2;Solyc07g044860.3;Solyc07g066310.3;Solyc08g067840.3;Solyc09g064500.3;Solyc10g006530.3;Solyc12g094720.2
GO:0019898	cellular_component	extrinsic component of membrane	17	14	2.76938e-05	Solyc01g087040.2;Solyc01g106090.3;Solyc02g065400.3;Solyc02g079950.3;Solyc03g114930.3;Solyc03g115005.1;Solyc04g064670.3;Solyc05g007780.3;Solyc06g065490.3;Solyc07g032640.2;Solyc07g044860.3;Solyc08g067840.3;Solyc10g006530.3;Solyc12g094720.2
GO:0055114	biological_process	oxidation-reduction process	943	416	2.91015e-05	Solyc00g231780.2;Solyc01g005560.3;Solyc01g006290.3;Solyc01g006430.3;Solyc01g006510.3;Solyc01g006560.3;Solyc01g006565.1;Solyc01g007740.3;Solyc01g008110.3;Solyc01g008930.4;Solyc01g009235.1;Solyc01g009310.3;Solyc01g010860.3;Solyc01g011510.3;Solyc01g057570.3;Solyc01g066310.3;Solyc01g067620.3;Solyc01g067740.3;Solyc01g067750.3;Solyc01g068210.3;Solyc01g068290.3;Solyc01g079090.3;Solyc01g080530.3;Solyc01g…
GO:0009523	cellular_component	photosystem II	27	20	2.93935e-05	Solyc01g087040.2;Solyc01g106090.3;Solyc02g065400.3;Solyc02g079950.3;Solyc03g114930.3;Solyc03g115005.1;Solyc04g064670.3;Solyc05g007780.3;Solyc05g025600.1;Solyc06g065490.3;Solyc06g084045.1;Solyc07g032640.2;Solyc07g044860.3;Solyc07g066310.3;Solyc08g067840.3;Solyc09g064500.3;Solyc09g065910.2;Solyc10g006530.3;Solyc10g077120.2;Solyc12g094720.2
GO:0009058	biological_process	biosynthetic process	83	49	3.14496e-05	Solyc01g079790.3;Solyc01g095080.3;Solyc01g098180.3;Solyc01g102940.3;Solyc01g109790.3;Solyc02g068430.3;Solyc02g081330.4;Solyc02g082900.3;Solyc02g091290.3;Solyc03g096730.3;Solyc03g098220.3;Solyc03g120450.3;Solyc03g123610.3;Solyc04g008880.3;Solyc04g009350.3;Solyc04g015750.3;Solyc04g049360.3;Solyc04g054710.3;Solyc05g013380.3;Solyc05g025810.3;Solyc05g046300.3;Solyc06g006100.3;Solyc06g051270.3;Solyc06g…
GO:0005524	molecular_function	ATP binding	1632	691	5.50281e-05	Solyc00g007100.3;Solyc00g110870.3;Solyc00g201160.3;Solyc00g233480.1;Solyc01g005030.3;Solyc01g005540.3;Solyc01g006120.3;Solyc01g006280.3;Solyc01g006710.3;Solyc01g006720.3;Solyc01g006970.3;Solyc01g007120.3;Solyc01g007130.3;Solyc01g007960.3;Solyc01g007980.3;Solyc01g008140.3;Solyc01g008310.3;Solyc01g009010.3;Solyc01g010030.3;Solyc01g010660.3;Solyc01g028810.3;Solyc01g028830.3;Solyc01g067020.3;Solyc01g…
GO:0015031	biological_process	protein transport	47	30	9.27249e-05	Solyc01g097310.3;Solyc01g105810.4;Solyc01g109640.3;Solyc02g072130.3;Solyc02g078840.3;Solyc02g083560.3;Solyc03g025310.3;Solyc03g110875.1;Solyc04g007230.3;Solyc04g081410.3;Solyc05g005780.3;Solyc05g009550.3;Solyc06g072018.1;Solyc06g074650.3;Solyc06g074870.2;Solyc06g074900.2;Solyc07g006520.3;Solyc07g032230.3;Solyc07g064950.3;Solyc08g015860.3;Solyc08g076210.3;Solyc08g081320.3;Solyc09g065120.3;Solyc10g…
GO:0016831	molecular_function	carboxy-lyase activity	20	15	0.000154912	Solyc01g005000.3;Solyc02g077240.3;Solyc04g025530.3;Solyc04g071140.3;Solyc08g006740.3;Solyc08g006750.3;Solyc08g066260.3;Solyc08g068600.3;Solyc08g068610.3;Solyc08g068670.3;Solyc08g068680.3;Solyc09g005110.3;Solyc09g064430.3;Solyc10g076510.2;Solyc11g007020.2
GO:0005525	molecular_function	GTP binding	210	104	0.000237143	Solyc01g008000.3;Solyc01g060130.3;Solyc01g067530.3;Solyc01g079540.3;Solyc01g080780.2;Solyc01g086850.3;Solyc01g088505.1;Solyc01g088560.3;Solyc01g095970.3;Solyc01g098920.3;Solyc01g100860.3;Solyc01g100870.3;Solyc01g103120.3;Solyc01g103370.3;Solyc01g104685.1;Solyc01g106050.3;Solyc01g111560.3;Solyc02g036450.3;Solyc02g077280.3;Solyc02g077400.3;Solyc02g081380.3;Solyc02g083580.4;Solyc02g085520.3;Solyc03g…
GO:0016491	molecular_function	oxidoreductase activity	525	237	0.000272217	Solyc01g006510.3;Solyc01g006560.3;Solyc01g006630.3;Solyc01g007740.3;Solyc01g009235.1;Solyc01g010860.3;Solyc01g011510.3;Solyc01g057570.3;Solyc01g067620.3;Solyc01g068210.3;Solyc01g068290.3;Solyc01g079090.3;Solyc01g079820.3;Solyc01g080530.3;Solyc01g088150.3;Solyc01g088160.3;Solyc01g088170.4;Solyc01g094890.3;Solyc01g094910.3;Solyc01g096420.3;Solyc01g096435.1;Solyc01g097160.3;Solyc01g097380.2;Solyc01g…
GO:0030246	molecular_function	carbohydrate binding	72	41	0.000356679	Solyc01g087870.3;Solyc02g067860.3;Solyc02g068300.3;Solyc02g069670.3;Solyc02g078170.2;Solyc02g078950.3;Solyc02g085100.3;Solyc02g087800.3;Solyc03g062710.3;Solyc03g062720.3;Solyc03g080060.1;Solyc03g094020.3;Solyc03g112310.1;Solyc03g113030.3;Solyc03g118650.3;Solyc03g121295.1;Solyc04g009630.3;Solyc04g014400.3;Solyc05g006680.3;Solyc05g007930.3;Solyc05g053010.1;Solyc05g053280.3;Solyc06g062580.3;Solyc06g…
GO:0015995	biological_process	chlorophyll biosynthetic process	8	7	0.000432626	Solyc03g115980.1;Solyc03g118240.3;Solyc04g015490.3;Solyc04g015750.3;Solyc09g014760.3;Solyc10g008740.3;Solyc10g077040.2
GO:0042803	molecular_function	protein homodimerization activity	11	9	0.000449023	Solyc01g059870.4;Solyc02g067930.3;Solyc02g071260.3;Solyc05g018615.1;Solyc05g053410.3;Solyc07g045480.3;Solyc10g044670.2;Solyc10g081240.2;Solyc11g013393.1
GO:0005975	biological_process	carbohydrate metabolic process	327	151	0.000924591	Solyc00g006800.3;Solyc01g005120.3;Solyc01g005830.3;Solyc01g060010.2;Solyc01g074030.3;Solyc01g081060.3;Solyc01g081160.3;Solyc01g087870.3;Solyc01g088150.3;Solyc01g094970.3;Solyc01g097000.3;Solyc01g097800.3;Solyc01g099090.3;Solyc01g104950.3;Solyc01g106010.3;Solyc01g106480.3;Solyc01g111340.3;Solyc02g020980.3;Solyc02g061770.3;Solyc02g063490.3;Solyc02g066955.1;Solyc02g067860.3;Solyc02g067930.3;Solyc02g…
GO:0009231	biological_process	riboflavin biosynthetic process	10	8	0.0010812	Solyc01g094500.3;Solyc01g105560.3;Solyc04g008990.3;Solyc04g056540.3;Solyc07g053270.3;Solyc08g015660.3;Solyc11g010300.2;Solyc12g096590.2
GO:0009538	cellular_component	photosystem I reaction center	10	8	0.0010812	Solyc02g069460.3;Solyc03g120640.3;Solyc06g054260.1;Solyc06g066640.3;Solyc06g082940.3;Solyc06g082950.3;Solyc06g083680.3;Solyc09g063130.3
GO:0000105	biological_process	histidine biosynthetic process	7	6	0.00113968	Solyc01g103750.3;Solyc02g071890.3;Solyc04g009350.3;Solyc07g064810.3;Solyc09g076020.3;Solyc10g005930.2
GO:0006779	biological_process	porphyrin-containing compound biosynthetic process	7	6	0.00113968	Solyc01g079090.3;Solyc01g086650.3;Solyc03g005080.3;Solyc06g048730.3;Solyc10g005110.3;Solyc10g007320.3
GO:0016772	molecular_function	transferase activity, transferring phosphorus-containing groups	17	12	0.00143958	Solyc01g057210.3;Solyc01g080460.3;Solyc01g090940.3;Solyc01g091210.3;Solyc02g083670.3;Solyc04g008110.3;Solyc05g015610.3;Solyc07g056580.3;Solyc07g064960.2;Solyc09g083330.3;Solyc10g005370.3;Solyc12g011330.3
GO:0000155	molecular_function	phosphorelay sensor kinase activity	21	14	0.00193989	Solyc01g010480.3;Solyc01g059870.4;Solyc01g097770.3;Solyc02g071260.3;Solyc02g083670.3;Solyc04g008110.3;Solyc05g015610.3;Solyc05g053410.3;Solyc05g055070.3;Solyc06g053710.3;Solyc07g056580.3;Solyc10g044670.2;Solyc11g072710.2;Solyc12g011330.3
GO:0006979	biological_process	response to oxidative stress	68	37	0.0020157	Solyc01g006290.3;Solyc01g100640.3;Solyc01g105070.3;Solyc01g111510.3;Solyc02g079500.4;Solyc02g080530.3;Solyc02g082760.3;Solyc02g087070.3;Solyc02g087110.3;Solyc02g092580.3;Solyc02g094180.3;Solyc03g006700.3;Solyc03g006810.3;Solyc03g025380.3;Solyc03g119060.3;Solyc04g071890.3;Solyc04g071900.3;Solyc05g052280.3;Solyc06g050440.3;Solyc06g073460.3;Solyc07g017880.3;Solyc07g055190.3;Solyc07g062060.3;Solyc08g…
GO:0051537	molecular_function	2 iron, 2 sulfur cluster binding	27	17	0.00236021	Solyc01g009235.1;Solyc01g088170.4;Solyc03g005195.1;Solyc03g007030.3;Solyc04g040160.3;Solyc06g074310.3;Solyc07g008310.3;Solyc10g044520.2;Solyc10g075160.1;Solyc11g006910.2;Solyc11g039840.2;Solyc11g042640.2;Solyc11g065920.2;Solyc11g068430.2;Solyc11g071620.3;Solyc12g005630.2;Solyc12g096550.2
GO:0042744	biological_process	hydrogen peroxide catabolic process	37	22	0.00244209	Solyc01g006290.3;Solyc01g105070.3;Solyc02g079500.4;Solyc02g080530.3;Solyc02g092580.3;Solyc02g094180.3;Solyc03g006700.3;Solyc03g006810.3;Solyc03g025380.3;Solyc04g071890.3;Solyc04g071900.3;Solyc05g052280.3;Solyc06g050440.3;Solyc07g017880.3;Solyc07g055190.3;Solyc08g007150.1;Solyc09g007520.3;Solyc10g076240.2;Solyc10g084240.2;Solyc11g018777.1;Solyc11g018800.2;Solyc12g096520.2
GO:0030976	molecular_function	thiamine pyrophosphate binding	9	7	0.00257998	Solyc02g077240.3;Solyc02g091100.3;Solyc04g005200.3;Solyc04g011350.3;Solyc05g054640.3;Solyc09g005110.3;Solyc10g076510.2
GO:0003968	molecular_function	RNA-directed 5'-3' RNA polymerase activity	6	5	0.00300193	Solyc03g114140.3;Solyc04g014870.3;Solyc05g007510.3;Solyc06g051190.2;Solyc12g008420.2
GO:0006189	biological_process	'de novo' IMP biosynthetic process	6	5	0.00300193	Solyc02g076720.3;Solyc04g058090.3;Solyc06g060770.3;Solyc11g006340.2;Solyc11g012100.2
GO:0008295	biological_process	spermidine biosynthetic process	6	5	0.00300193	Solyc01g010050.3;Solyc01g110440.4;Solyc02g089610.2;Solyc05g010420.2;Solyc10g054440.2
GO:0016114	biological_process	terpenoid biosynthetic process	6	5	0.00300193	Solyc01g009010.3;Solyc01g067890.3;Solyc08g066950.3;Solyc08g081570.3;Solyc11g010850.2
GO:0016776	molecular_function	phosphotransferase activity, phosphate group as acceptor	6	5	0.00300193	Solyc04g049690.3;Solyc05g014980.3;Solyc06g065270.3;Solyc09g007180.3;Solyc12g010380.2
GO:0030247	molecular_function	polysaccharide binding	22	14	0.00396071	Solyc02g068660.2;Solyc02g080900.3;Solyc02g086280.3;Solyc03g083480.3;Solyc03g119240.3;Solyc08g082310.3;Solyc09g008640.1;Solyc09g014710.3;Solyc09g014720.2;Solyc09g014740.3;Solyc10g006450.3;Solyc10g076550.1;Solyc12g036325.1;Solyc12g088040.2
GO:0004601	molecular_function	peroxidase activity	55	30	0.0042431	Solyc01g006290.3;Solyc01g105070.3;Solyc01g111510.3;Solyc02g079500.4;Solyc02g080530.3;Solyc02g087070.3;Solyc02g087110.3;Solyc02g092580.3;Solyc02g094180.3;Solyc03g006700.3;Solyc03g006810.3;Solyc03g025380.3;Solyc03g117980.3;Solyc03g119060.3;Solyc04g071890.3;Solyc04g071900.3;Solyc05g052280.3;Solyc06g050440.3;Solyc07g017880.3;Solyc07g055190.3;Solyc08g007150.1;Solyc08g059760.3;Solyc08g081690.3;Solyc09g…
GO:0006629	biological_process	lipid metabolic process	115	57	0.00425826	Solyc00g056680.1;Solyc01g006430.3;Solyc01g067380.3;Solyc01g079600.3;Solyc01g090220.3;Solyc01g095720.3;Solyc01g101240.3;Solyc01g111250.3;Solyc01g111260.2;Solyc02g032940.3;Solyc02g065090.3;Solyc02g067660.3;Solyc02g077110.3;Solyc02g077160.3;Solyc02g077420.3;Solyc02g077430.3;Solyc02g090490.3;Solyc02g093210.3;Solyc02g093310.3;Solyc02g094400.3;Solyc03g025510.3;Solyc03g096070.3;Solyc03g118830.3;Solyc04g…
GO:0016620	molecular_function	oxidoreductase activity, acting on the aldehyde or oxo group of donors, NAD or NADP as acceptor	30	18	0.004275	Solyc01g011510.3;Solyc01g106080.3;Solyc01g108660.3;Solyc02g020940.3;Solyc02g084640.3;Solyc02g086970.3;Solyc03g113800.3;Solyc03g114150.3;Solyc04g009030.3;Solyc04g082630.3;Solyc05g005700.3;Solyc05g014470.3;Solyc06g071000.3;Solyc06g071290.3;Solyc07g005390.3;Solyc10g005510.3;Solyc12g007030.2;Solyc12g099290.2
GO:0007264	biological_process	small GTPase mediated signal transduction	93	47	0.00502651	Solyc01g008000.3;Solyc01g086850.3;Solyc01g088560.3;Solyc01g098920.3;Solyc01g100860.3;Solyc01g100870.3;Solyc01g103370.3;Solyc01g104685.1;Solyc01g105810.4;Solyc01g111560.3;Solyc02g036450.3;Solyc02g077400.3;Solyc02g081380.3;Solyc02g083580.4;Solyc03g005300.3;Solyc03g033420.3;Solyc03g096910.3;Solyc03g120750.3;Solyc04g011360.3;Solyc04g012180.3;Solyc04g051700.3;Solyc05g005190.3;Solyc05g051570.3;Solyc05g…
GO:0016310	biological_process	phosphorylation	13	9	0.00504426	Solyc01g057210.3;Solyc01g080460.3;Solyc02g083670.3;Solyc04g008110.3;Solyc05g005020.3;Solyc05g015610.3;Solyc07g056580.3;Solyc09g098040.3;Solyc12g011330.3
GO:0008233	molecular_function	peptidase activity	15	10	0.0059122	Solyc00g009141.1;Solyc01g095120.3;Solyc01g098780.3;Solyc02g091580.3;Solyc03g005740.2;Solyc03g114640.3;Solyc08g065610.3;Solyc11g044310.2;Solyc12g006540.2;Solyc12g095910.2
GO:0006544	biological_process	glycine metabolic process	8	6	0.00608906	Solyc02g091560.3;Solyc04g076790.3;Solyc05g053810.3;Solyc08g065220.3;Solyc08g065490.3;Solyc12g095930.2
GO:0008235	molecular_function	metalloexopeptidase activity	8	6	0.00608906	Solyc01g091070.3;Solyc02g090670.3;Solyc05g009780.3;Solyc12g010020.2;Solyc12g010025.1;Solyc12g010030.2
GO:0006418	biological_process	tRNA aminoacylation for protein translation	37	21	0.00649615	Solyc01g005540.3;Solyc01g080810.3;Solyc01g096870.3;Solyc02g080990.2;Solyc03g019940.3;Solyc03g117330.3;Solyc04g074630.3;Solyc04g076390.3;Solyc05g009190.3;Solyc05g009220.3;Solyc05g054600.3;Solyc06g073330.3;Solyc07g008530.1;Solyc07g048080.3;Solyc08g074410.3;Solyc09g007540.3;Solyc10g080710.2;Solyc11g012140.2;Solyc11g039830.2;Solyc12g019110.2;Solyc12g095850.2
GO:0004553	molecular_function	hydrolase activity, hydrolyzing O-glycosyl compounds	173	81	0.0069139	Solyc01g005120.3;Solyc01g005830.3;Solyc01g060010.2;Solyc01g074030.3;Solyc01g081060.3;Solyc01g081160.3;Solyc01g097000.3;Solyc01g099090.3;Solyc01g103230.3;Solyc01g104950.3;Solyc01g111340.3;Solyc02g069670.3;Solyc02g078950.3;Solyc02g080290.3;Solyc02g083980.3;Solyc02g091680.3;Solyc03g019790.3;Solyc03g083910.4;Solyc03g093130.3;Solyc03g094020.3;Solyc03g119080.4;Solyc04g007910.3;Solyc04g008730.3;Solyc04g…
GO:0006508	biological_process	proteolysis	303	135	0.00773612	Solyc00g140060.3;Solyc01g010720.3;Solyc01g079450.3;Solyc01g079940.3;Solyc01g080010.2;Solyc01g080020.2;Solyc01g087770.3;Solyc01g087780.2;Solyc01g087790.2;Solyc01g087800.2;Solyc01g087820.2;Solyc01g091070.3;Solyc01g095120.3;Solyc01g096040.3;Solyc01g096450.3;Solyc01g096560.2;Solyc01g099690.3;Solyc01g100520.3;Solyc01g100970.3;Solyc01g101240.3;Solyc01g108480.1;Solyc01g108490.3;Solyc01g108600.3;Solyc01g…
GO:0004462	molecular_function	lactoylglutathione lyase activity	5	4	0.00790616	Solyc02g080630.3;Solyc08g066850.3;Solyc11g069040.3;Solyc12g007310.2
GO:0006465	biological_process	signal peptide processing	5	4	0.00790616	Solyc00g009141.1;Solyc01g098780.3;Solyc03g005740.2;Solyc12g006540.2
GO:0006605	biological_process	protein targeting	5	4	0.00790616	Solyc01g080840.3;Solyc03g110875.1;Solyc06g072018.1;Solyc11g005020.2
GO:0008113	molecular_function	peptide-methionine (S)-S-oxide reductase activity	5	4	0.00790616	Solyc02g063250.3;Solyc02g084030.3;Solyc03g093690.3;Solyc03g111720.3
GO:0016628	molecular_function	oxidoreductase activity, acting on the CH-CH group of donors, NAD or NADP as acceptor	5	4	0.00790616	Solyc01g009310.3;Solyc03g115980.1;Solyc06g074090.3;Solyc09g009040.3
GO:0016639	molecular_function	oxidoreductase activity, acting on the CH-NH2 group of donors, NAD or NADP as acceptor	5	4	0.00790616	Solyc03g083440.3;Solyc03g094010.3;Solyc06g033860.2;Solyc10g078550.3
GO:0042132	molecular_function	fructose 1,6-bisphosphate 1-phosphatase activity	5	4	0.00790616	Solyc01g106010.3;Solyc09g011810.3;Solyc10g086730.2;Solyc12g056530.2
GO:0045454	biological_process	cell redox homeostasis	104	51	0.00814132	Solyc00g005840.3;Solyc01g007740.3;Solyc01g008130.3;Solyc01g067440.3;Solyc01g079820.3;Solyc01g096475.1;Solyc01g100320.3;Solyc01g100650.3;Solyc02g068500.3;Solyc02g082200.3;Solyc02g084710.3;Solyc03g115870.3;Solyc03g118550.3;Solyc03g121480.3;Solyc04g007610.3;Solyc04g049450.3;Solyc04g064930.3;Solyc04g081740.3;Solyc04g081970.3;Solyc05g018700.3;Solyc05g056300.3;Solyc05g056400.3;Solyc06g005260.3;Solyc06g…
GO:0000148	cellular_component	1,3-beta-D-glucan synthase complex	10	7	0.00857512	Solyc01g006350.3;Solyc01g073750.3;Solyc01g073755.1;Solyc02g078230.2;Solyc03g111575.1;Solyc07g053980.3;Solyc07g061920.3
GO:0003843	molecular_function	1,3-beta-D-glucan synthase activity	10	7	0.00857512	Solyc01g006350.3;Solyc01g073750.3;Solyc01g073755.1;Solyc02g078230.2;Solyc03g111575.1;Solyc07g053980.3;Solyc07g061920.3
GO:0006075	biological_process	(1->3)-beta-D-glucan biosynthetic process	10	7	0.00857512	Solyc01g006350.3;Solyc01g073750.3;Solyc01g073755.1;Solyc02g078230.2;Solyc03g111575.1;Solyc07g053980.3;Solyc07g061920.3
GO:0030276	molecular_function	clathrin binding	10	7	0.00857512	Solyc01g104870.3;Solyc04g007860.3;Solyc04g071285.1;Solyc06g011450.2;Solyc07g007820.3;Solyc08g065890.3;Solyc11g070110.2
GO:0004812	molecular_function	aminoacyl-tRNA ligase activity	40	22	0.00947514	Solyc01g005540.3;Solyc01g080810.3;Solyc01g096870.3;Solyc02g080990.2;Solyc03g019940.3;Solyc03g117330.3;Solyc04g074630.3;Solyc04g076390.3;Solyc05g009190.3;Solyc05g009220.3;Solyc05g054600.3;Solyc05g056255.1;Solyc06g073330.3;Solyc07g008530.1;Solyc07g048080.3;Solyc08g074410.3;Solyc09g007540.3;Solyc10g080710.2;Solyc11g012140.2;Solyc11g039830.2;Solyc12g019110.2;Solyc12g095850.2

## Sheet: S2_Anova.LxIxT
GOid	GOtype	Desc	Genes in GO term	DEGs in GO	p.value	genes.in.go
GO:0009611	biological_process	response to wounding	14	6	3.68958e-06	Solyc09g083440.3	Solyc09g084450.3	Solyc09g084460.3	Solyc09g089520.3	Solyc09g089530.3	Solyc09g089540.3
GO:0008171	molecular_function	O-methyltransferase activity	18	6	2.8157e-05	Solyc02g077520.3	Solyc02g093230.3	Solyc02g093250.3	Solyc03g080180.3	Solyc04g063210.3	Solyc06g064500.2
GO:0008152	biological_process	metabolic process	552	52	5.53184e-05	Solyc01g011510.3	Solyc01g060180.3	Solyc01g098140.3	Solyc01g104310.3	Solyc01g105920.3	Solyc01g106000.3	Solyc01g108560.4	Solyc01g108570.3	Solyc01g111880.3	Solyc02g063000.3	Solyc02g065090.3	Solyc02g083290.3	Solyc03g006550.3	Solyc03g031940.3	Solyc03g083440.3	Solyc03g097470.3	Solyc03g098220.3	Solyc04g008330.1	Solyc04g014730.3	Solyc04g079240.3	Solyc05g005930.2	Solyc05g010340.3	Solyc05g010720.3	Solyc05g017760.3	Solyc05g056030.3	Solyc06g051080.3	Solyc06g065560.2	Solyc06g072580.3	Solyc07g005390.3	Solyc07g043480.1	Solyc07g043490.1	Solyc07g043500.1	Solyc07g052350.3	Solyc07g054430.3	Solyc08g066950.3	Solyc08g074620.3	Solyc08g074630.2	Solyc08g074683.1	Solyc08g076970.3	Solyc08g079650.3	Solyc08g080170.3	Solyc09g010940.3	Solyc09g014350.3	Solyc09g061860.3
GO:0006629	biological_process	lipid metabolic process	115	17	5.56319e-05	Solyc01g095720.3	Solyc01g104310.3	Solyc02g065090.3	Solyc02g077420.3	Solyc02g077430.3	Solyc03g005280.3	Solyc03g119720.3	Solyc03g121960.3	Solyc04g079240.3	Solyc05g051280.3	Solyc05g054490.3	Solyc05g056030.3	Solyc06g051400.3	Solyc06g054550.3	Solyc09g072710.3	Solyc10g076710.2	Solyc10g086500.1
GO:0004867	molecular_function	serine-type endopeptidase inhibitor activity	20	6	6.22373e-05	Solyc09g083440.3	Solyc09g084450.3	Solyc09g084460.3	Solyc09g089520.3	Solyc09g089530.3	Solyc09g089540.3
GO:0004866	molecular_function	endopeptidase inhibitor activity	13	4	0.000447478	Solyc03g098720.3	Solyc03g098760.2	Solyc03g098780.2	Solyc07g007250.3
GO:0043565	molecular_function	sequence-specific DNA binding	210	21	0.0028916	Solyc01g095460.3	Solyc01g109880.3	Solyc02g077590.1	Solyc02g080890.3	Solyc02g087840.3	Solyc03g082550.3	Solyc03g116890.3	Solyc04g005800.3	Solyc04g015360.3	Solyc04g081190.3	Solyc06g066370.3	Solyc06g068460.3	Solyc07g055710.3	Solyc07g065260.3	Solyc08g006110.3	Solyc08g006320.3	Solyc08g008280.3	Solyc09g014990.3	Solyc09g091250.3	Solyc12g056860.2	Solyc12g098520.2
GO:0004190	molecular_function	aspartic-type endopeptidase activity	69	9	0.00435576	Solyc03g005280.3	Solyc04g072690.3	Solyc05g016310.1	Solyc05g055800.3	Solyc06g060130.3	Solyc07g045100.1	Solyc08g081180.3	Solyc10g009410.1	Solyc11g064790.2
GO:0016747	molecular_function	transferase activity, transferring acyl groups other than amino-acyl groups	72	9	0.00592484	Solyc02g062710.1	Solyc03g117600.3	Solyc05g015800.3	Solyc05g017760.3	Solyc05g052650.2	Solyc06g065560.2	Solyc08g075210.2	Solyc11g008630.2	Solyc12g096770.1
GO:0030170	molecular_function	pyridoxal phosphate binding	85	10	0.00685772	Solyc01g005000.3	Solyc01g095080.3	Solyc03g098220.3	Solyc04g076790.3	Solyc07g066480.3	Solyc08g006750.3	Solyc08g008087.1	Solyc08g068610.3	Solyc09g008670.3	Solyc12g006470.2
GO:0006869	biological_process	lipid transport	24	4	0.00892064	Solyc08g067505.1	Solyc08g067550.1	Solyc10g075100.2	Solyc10g075110.2
GO:0016627	molecular_function	oxidoreductase activity, acting on the CH-CH group of donors	24	4	0.00892064	Solyc03g097910.3	Solyc05g054490.3	Solyc10g008110.3	Solyc10g086500.1
[truncated: 8 more columns]

## Sheet: S3_Primer list
Dataset S3: Primer list for qPCR
Gene ID	Orientation	Sequence	Organism	Comment
Solyc09g083440 (PI_440)	Forward	AATTGGTGGACCAGAAGTCA	Solanum lycopersicum	Conventionnal qPCR
Solyc09g083440 (PI_440)	Reverse	CCGAACATCAGTTATGAATGG	Solanum lycopersicum	Conventionnal qPCR
Solyc09g084450 (PI_450)	Forward	GAATTTGAATCCGCATCTTG	Solanum lycopersicum	Conventionnal qPCR
Solyc09g084450 (PI_450)	Reverse	TCGATCACATCGAAAATCCT	Solanum lycopersicum	Conventionnal qPCR
Solyc09g084460 (PI_460)	Forward	TTTGAATCCGAATTTTGGTG	Solanum lycopersicum	Conventionnal qPCR
Solyc09g084460 (PI_460)	Reverse	TCGAAAATCCATTGTGACTG	Solanum lycopersicum	Conventionnal qPCR
Solyc09g089520 (PI_520)	Forward	TTCAAACACTGATGGCAAGA	Solanum lycopersicum	Conventionnal qPCR
Solyc09g089520 (PI_520)	Reverse	TTGAGTTACTATTGGATTTTCCTTC	Solanum lycopersicum	Conventionnal qPCR
Solyc09g089530 (PI_530)	Forward	GCGCAAAGAAATGGACTAGA	Solanum lycopersicum	Conventionnal qPCR
Solyc09g089530 (PI_530)	Reverse	CAGTTGTGATTGGAGAACCA	Solanum lycopersicum	Conventionnal qPCR
Solyc09g089540 (PI_540)	Forward	TTCAATCACTGATGGCAAGA	Solanum lycopersicum	Conventionnal qPCR
Solyc09g089540 (PI_540)	Reverse	GCCTAGGCATACCAGGAAAT	Solanum lycopersicum	Conventionnal qPCR
Solyc08g007270 (ATHB2)	Forward	CAAATGACCCCTCCAACCAC	Solanum lycopersicum	Conventionnal qPCR
Solyc08g007270 (ATHB2)	Reverse	TCCCATTTGACCGAATTGCC	Solanum lycopersicum	Conventionnal qPCR
Solyc12g098603 (XTH15)	Forward	TGGGGTGGCAATAGAGTCAA	Solanum lycopersicum	Conventionnal qPCR
Solyc12g098603 (XTH15)	Reverse	GTGACAGTGCCAGCAGAATT	Solanum lycopersicum	Conventionnal qPCR
Solyc03g120380 (IAA19)	Forward	AGTGATCGAAACAGCAGCAG	Solanum lycopersicum	Conventionnal qPCR
Solyc03g120380 (IAA19)	Reverse	AAAACGGTGCTCCATCCATG	Solanum lycopersicum	Conventionnal qPCR
Solyc06g083700 (YUC9)	Forward	TGTATCGCATCACTGTGGCA	Solanum lycopersicum	Conventionnal qPCR
Solyc06g083700 (YUC9)	Reverse	CACACTCGTTGAATTGCGGG	Solanum lycopersicum	Conventionnal qPCR
Actin	Forward	GGAACTTGAAACCGCTAGGAGCA	Solanum lycopersicum	Conventionnal qPCR (Housekeeping gene)
Actin	Reverse	GAGTTGTATGTAGTCTCATGGATACC	Solanum lycopersicum	Conventionnal qPCR (Housekeeping gene)
Actin	Forward	TGTGCTCAGTGGTGGTTCAA	Solanum lycopersicum	Conventionnal qPCR (Housekeeping gene used in Fig S5)
Actin	Reverse	CCGGTGGAGCAACAACCTTA	Solanum lycopersicum	Conventionnal qPCR (Housekeeping gene used in Fig S5)
Elongation factor α	Forward	TTTGCTTTAATTCGTAGATGGAA	Solanum lycopersicum	qPCR on genomic DNA
Elongation factor α	Reverse	CGAGGTTGGTAGACCTCTCA	Solanum lycopersicum	qPCR on genomic DNA
Actin	Forward	GCCAGTCAATCCTCCAGCTT	Botrytis cinerea	qPCR on genomic DNA
Actin	Reverse	AATCGACCGTGATACGCTGT	Botrytis cinerea	qPCR on genomic DNA

[truncated: 60 more sheets: S4_Read counts raw, S5_Read counts normalized, S6_Description, S6_correlation between samples, S7_Description, S7_Timepoint 0h, S7_Timepoint 6h, S7_Timepoint 12h, S7_Timepoint 18h, S7_Timepoint 24h, S7_Timepoint 30h, S8_Description, S8_cmcb_upT1, S8_cmcb_upT2, S8_cmcb_upT3, S8_cmcb_upT4, S8_cmcb_upT5, S8_cmcb_upT6, S8_cmcb_downT1, S8_cmcb_downT2 …]
